# Supplementary material for: Staphylococcus aureus Population Structure and Genomic Profiles in Asymptomatic Carriers in Switzerland
Source: Front Microbiol. 2020 Jun 24;11:1289. doi: 10.3389/fmicb.2020.01289 (PMC7328235; doi:10.3389/fmicb.2020.01289)
Supplement: TABLE S1 — Microarray profile raw data. The outcome of every hybridization reaction is shown as either positive, negative, or ambiguous as determined by the ArrayMate reader (Alere). [file Table_1.XLSX]

## Sheet: Tabelle1
Sample ID		---	---	---	---	---	---	---	---	---	---	---	---	---	---	---	---	---	---	---	---	---	---	---	---	---	---	---	---	---	---	---	---	---	---	---	---	---	---	---	---	---	---	---	---	---	---	---	---
Experiment ID		01-A	01-B	01-C	01-D	01-E	01-F	01-G	01-H	02-A	02-B	02-C	02-D	02-E	02-F	02-G	02-H	03-A	03-B	03-C	03-D	03-E	03-F	03-G	03-H	01-A	01-B	01-C	01-D	01-E	01-F	01-G	01-H	02-A	02-B	02-C	02-D	02-E	02-F	02-G	02-H	03-A	03-B	03-C	03-D	03-E	03-F	03-G	03-H
Date of Result		Thu Oct 10 11:34:45 2019	Thu Oct 10 11:35:00 2019	Thu Oct 10 11:35:14 2019	Thu Oct 10 11:35:29 2019	Thu Oct 10 11:35:43 2019	Thu Oct 10 11:35:58 2019	Thu Oct 10 11:36:12 2019	Thu Oct 10 11:36:26 2019	Thu Oct 10 11:34:31 2019	Thu Oct 10 11:34:17 2019	Thu Oct 10 11:34:03 2019	Thu Oct 10 11:33:49 2019	Thu Oct 10 11:33:34 2019	Thu Oct 10 11:33:20 2019	Thu Oct 10 11:33:06 2019	Thu Oct 10 11:32:52 2019	Thu Oct 10 11:31:00 2019	Thu Oct 10 11:31:15 2019	Thu Oct 10 11:31:28 2019	Thu Oct 10 11:31:42 2019	Thu Oct 10 11:31:56 2019	Thu Oct 10 11:32:10 2019	Thu Oct 10 11:32:24 2019	Thu Oct 10 11:32:38 2019	Mon Oct 14 11:28:01 2019	Mon Oct 14 11:28:15 2019	Mon Oct 14 11:28:29 2019	Mon Oct 14 11:28:43 2019	Mon Oct 14 11:28:57 2019	Mon Oct 14 11:29:11 2019	Mon Oct 14 11:29:25 2019	Mon Oct 14 11:29:39 2019	Mon Oct 14 11:27:47 2019	Mon Oct 14 11:27:34 2019	Mon Oct 14 11:27:20 2019	Mon Oct 14 11:27:06 2019	Mon Oct 14 11:26:51 2019	Mon Oct 14 11:26:37 2019	Mon Oct 14 11:26:23 2019	Mon Oct 14 11:26:09 2019	Mon Oct 14 11:24:15 2019	Mon Oct 14 11:24:30 2019	Mon Oct 14 11:24:44 2019	Mon Oct 14 11:24:59 2019	Mon Oct 14 11:25:13 2019	Mon Oct 14 11:25:28 2019	Mon Oct 14 11:25:42 2019	Mon Oct 14 11:25:56 2019
AssayName		S.aureus_2.2	S.aureus_2.2	S.aureus_2.2	S.aureus_2.2	S.aureus_2.2	S.aureus_2.2	S.aureus_2.2	S.aureus_2.2	S.aureus_2.2	S.aureus_2.2	S.aureus_2.2	S.aureus_2.2	S.aureus_2.2	S.aureus_2.2	S.aureus_2.2	S.aureus_2.2	S.aureus_2.2	S.aureus_2.2	S.aureus_2.2	S.aureus_2.2	S.aureus_2.2	S.aureus_2.2	S.aureus_2.2	S.aureus_2.2	S.aureus_2.2	S.aureus_2.2	S.aureus_2.2	S.aureus_2.2	S.aureus_2.2	S.aureus_2.2	S.aureus_2.2	S.aureus_2.2	S.aureus_2.2	S.aureus_2.2	S.aureus_2.2	S.aureus_2.2	S.aureus_2.2	S.aureus_2.2	S.aureus_2.2	S.aureus_2.2	S.aureus_2.2	S.aureus_2.2	S.aureus_2.2	S.aureus_2.2	S.aureus_2.2	S.aureus_2.2	S.aureus_2.2	S.aureus_2.2
Assay ID		10620	10620	10620	10620	10620	10620	10620	10620	10620	10620	10620	10620	10620	10620	10620	10620	10620	10620	10620	10620	10620	10620	10620	10620	10620	10620	10620	10620	10620	10620	10620	10620	10620	10620	10620	10620	10620	10620	10620	10620	10620	10620	10620	10620	10620	10620	10620	10620
Well Position		01 (01-A)	02 (01-B)	03 (01-C)	04 (01-D)	05 (01-E)	06 (01-F)	07 (01-G)	08 (01-H)	09 (02-A)	10 (02-B)	11 (02-C)	12 (02-D)	13 (02-E)	14 (02-F)	15 (02-G)	16 (02-H)	17 (03-A)	18 (03-B)	19 (03-C)	20 (03-D)	21 (03-E)	22 (03-F)	23 (03-G)	24 (03-H)	01 (01-A)	02 (01-B)	03 (01-C)	04 (01-D)	05 (01-E)	06 (01-F)	07 (01-G)	08 (01-H)	09 (02-A)	10 (02-B)	11 (02-C)	12 (02-D)	13 (02-E)	14 (02-F)	15 (02-G)	16 (02-H)	17 (03-A)	18 (03-B)	19 (03-C)	20 (03-D)	21 (03-E)	22 (03-F)	23 (03-G)	24 (03-H)
Software Version		2017_03_30	2017_03_30	2017_03_30	2017_03_30	2017_03_30	2017_03_30	2017_03_30	2017_03_30	2017_03_30	2017_03_30	2017_03_30	2017_03_30	2017_03_30	2017_03_30	2017_03_30	2017_03_30	2017_03_30	2017_03_30	2017_03_30	2017_03_30	2017_03_30	2017_03_30	2017_03_30	2017_03_30	2017_03_30	2017_03_30	2017_03_30	2017_03_30	2017_03_30	2017_03_30	2017_03_30	2017_03_30	2017_03_30	2017_03_30	2017_03_30	2017_03_30	2017_03_30	2017_03_30	2017_03_30	2017_03_30	2017_03_30	2017_03_30	2017_03_30	2017_03_30	2017_03_30	2017_03_30	2017_03_30	2017_03_30
Device		03a0020	03a0020	03a0020	03a0020	03a0020	03a0020	03a0020	03a0020	03a0020	03a0020	03a0020	03a0020	03a0020	03a0020	03a0020	03a0020	03a0020	03a0020	03a0020	03a0020	03a0020	03a0020	03a0020	03a0020	03a0020	03a0020	03a0020	03a0020	03a0020	03a0020	03a0020	03a0020	03a0020	03a0020	03a0020	03a0020	03a0020	03a0020	03a0020	03a0020	03a0020	03a0020	03a0020	03a0020	03a0020	03a0020	03a0020	03a0020
StripID		278353810620	278353810620	278353810620	278353810620	278353810620	278353810620	278353810620	278353810620	280111410620	280111410620	280111410620	280111410620	280111410620	280111410620	280111410620	280111410620	280111310620	280111310620	280111310620	280111310620	280111310620	280111310620	280111310620	280111310620
Staining control		OK	OK	OK	OK	OK	OK	OK	OK	OK	OK	OK	OK	OK	OK	OK	OK	OK	OK	OK	OK	OK	OK	OK	OK	OK	OK	OK	OK	OK	OK	OK	OK	OK	OK	OK	OK	OK	OK	OK	OK	OK	OK	OK	OK	OK	OK	OK	OK
TYPING SUMMARY
name		result	result	result	result	result	result	result	result	result	result	result	result	result	result	result	result	result	result	result	result	result	result	result	result	result	result	result	result	result	result	result	result	result	result	result	result	result	result	result	result	result	result	result	result	result	result	result	result
Clonal complex		CC15	CC45 [agr I]	CC45 [agr I]	CC188	CC45 [agr I]	CC30	CC15	CC398	CC59	CC15	CC15	CC45 [agr I]	CC8	CC152	CC15	CC398	CC45 [agr I]	CC30	CC15	CC15	CC97	CC30	CC8	CC45 [agr I]	CC15	CC15	CC30	CC45 [agr I]	CC15	CC45 [agr I]	CC7	CC45 [agr I]	CC5	CC6	CC12	CC45 [agr I]	CC398	CC45 [agr I]	CC182	CC8 (ST72)	CC15	CC59	CC30	CC30	CC97	CC97	CC7	CC7
Assignment score for CC identification		0.9587	0.9393	0.932	0.9733	0.9369	0.9102	0.949	0.9442	0.9417	0.9417	0.9563	0.9345	0.9636	0.949	0.9442	0.9442	0.9466	0.9709	0.9417	0.9442	0.949	0.9709	0.966	0.932	0.949	0.9539	0.9709	0.9393	0.949	0.949	0.9563	0.9466	0.9782	0.9587	0.9612	0.9223	0.9393	0.9515	0.9733	0.9539	0.9539	0.949	0.9782	0.9782	0.9515	0.9539	0.9612	0.9612
Comments (regarding CC assignment)		---	---	---	---	---	---	---	---	---	---	---	---	---	---	---	---	---	---	---	---	---	---	---	---	---	---	---	---	---	---	---	---	---	---	---	---	---	---	---	---	---	---	---	---	---	---	---	---
Strain		CC15-MSSA	CC45-MSSA	CC45-MSSA	CC188-MSSA	CC45-MSSA	CC30-MSSA (truncated egc)	CC15-MSSA	CC398-MSSA	CC59-MSSA	CC15 (ST582)-MSSA	CC15-MSSA	CC45-MSSA	CC8-MSSA	CC152-MSSA (PVL+)	CC15 (ST582)-MSSA	CC398-MSSA	CC45-MSSA	CC30-MSSA	CC15 (ST582)-MSSA	CC15-MSSA	CC97-MSSA	CC30-MSSA	CC8-MSSA	CC45-MSSA	CC15 (ST582)-MSSA	CC15-MSSA	CC30-MSSA	CC45-MSSA	CC15 (ST582)-MSSA	CC45-MSSA	CC7-MSSA	CC45-MSSA	CC5-MSSA	CC6-MSSA	CC12-MSSA	CC45-MSSA	CC398-MSSA	CC45-MSSA	CC182-MSSA-[kdp+ccrAB2]	ST72-MSSA	CC15-MSSA	CC59-MSSA	CC30-MRSA-IV (PVL-/tst1+)	CC30-MSSA	CC97-MSSA	CC97-MSSA	CC7-MSSA	CC7-MSSA
Assignment score for strain identification		0.9747	0.9539	0.9464	0.9747	0.9524	0.9568	0.9673	0.9524	0.9048	0.9732	0.9732	0.942	0.9494	0.9568	0.9747	0.9494	0.9494	0.9732	0.9732	0.9658	0.9539	0.9702	0.9688	0.9494	0.9598	0.9717	0.9762	0.9509	0.9747	0.9568	0.9658	0.9554	0.9688	0.9554	0.9583	0.9405	0.9494	0.9583	0.9688	0.9658	0.9598	0.9122	0.9881	0.9807	0.9554	0.9568	0.9688	0.9688
Comments (regarding strain assignment)		---	---	---	---	---	---	---	---	---	---	---	---	---	---	---	---	---	---	---	---	---	---	---	---	---	---	---	---	---	---	---	---	---	---	---	---	---	---	---	---	---	---	Please note that MRSA might be notifiable to public health authorities when identified from blood/CSF samples or during an outbreak investigation. Please note that PVL-positive MRSA are notifiable to public health authorities in some countries.	---	---	---	---	---
Strain synonymes		---	---	---	---	---	---	---	---	---	---	---	---	---	---	---	---	---	---	---	---	---	---	---	---	---	---	---	---	---	---	---	---	---	---	---	---	---	---	---	---	---	---	---	---	---	---	---	---
Equivalent genome sequences and/or reference strains		VCU006 (AGTZ), CIGC93 (AHVD)	Strain A9635 (ACKI)	Strain A9635 (ACKI)	Strain M0239 (AIWE)	Strain A9635 (ACKI)	---	VCU006 (AGTZ), CIGC93 (AHVD)	Strain 71193 (CP003045.1)	---	---	VCU006 (AGTZ), CIGC93 (AHVD)	Strain A9635 (ACKI)	NCTC8325 (CP000253.1), Newman (AP009351.1)	BU_G1001_t8 (LGAE)	---	Strain 71193 (CP003045.1)	Strain A9635 (ACKI)	CGS00 (ABWS, Strain MN8 (ACJA)	---	VCU006 (AGTZ), CIGC93 (AHVD)	ATCC6538, ATCC 29740, Newbould 305 ((AKYW)	CGS00 (ABWS, Strain MN8 (ACJA)	NCTC8325 (CP000253.1), Newman (AP009351.1)	Strain A9635 (ACKI)	---	VCU006 (AGTZ), CIGC93 (AHVD)	CGS00 (ABWS, Strain MN8 (ACJA)	Strain A9635 (ACKI)	---	Strain A9635 (ACKI)	TCH959 (AASB)	Strain A9635 (ACKI)	ECT-R2 (FR714927.1), ED98 (CP001781)	Strain 394_SAUR (JVIV)	Strain 21266 (AFTT	Strain A9635 (ACKI)	Strain 71193 (CP003045.1)	Strain A9635 (ACKI)	---	TCH130 (ACHD)	VCU006 (AGTZ), CIGC93 (AHVD)	---	A017934/97 (ACYP)	CGS00 (ABWS, Strain MN8 (ACJA)	ATCC6538, ATCC 29740, Newbould 305 ((AKYW)	ATCC6538, ATCC 29740, Newbould 305 ((AKYW)	TCH959 (AASB)	TCH959 (AASB)
MLST sequence types associated with this strain		ST15, ST224, ST869, ST1025	ST45, ST46, ST47, ST508, ST1008, ST1009, ST1892	ST45, ST46, ST47, ST508, ST1008, ST1009, ST1892	ST188	ST45, ST46, ST47, ST508, ST1008, ST1009, ST1892	ST39	ST15, ST224, ST869, ST1025	ST398	ST59, ST375	ST582	ST15, ST224, ST869, ST1025	ST45, ST46, ST47, ST508, ST1008, ST1009, ST1892	ST8, ST254, ST870	ST152	ST582	ST398	ST45, ST46, ST47, ST508, ST1008, ST1009, ST1892	ST30, ST39	ST582	ST15, ST224, ST869, ST1025	ST97, ST115, ST464	ST30, ST39	ST8, ST254, ST870	ST45, ST46, ST47, ST508, ST1008, ST1009, ST1892	ST582	ST15, ST224, ST869, ST1025	ST30, ST39	ST45, ST46, ST47, ST508, ST1008, ST1009, ST1892	ST582	ST45, ST46, ST47, ST508, ST1008, ST1009, ST1892	ST7,ST1159	ST45, ST46, ST47, ST508, ST1008, ST1009, ST1892	ST5, ST73, ST492, ST1447	ST6	ST12, ST901, ST1461	ST45, ST46, ST47, ST508, ST1008, ST1009, ST1892	ST398	ST45, ST46, ST47, ST508, ST1008, ST1009, ST1892	ST182, ST944	ST72	ST15, ST224, ST869, ST1025	ST59, ST375	---	ST30, ST39	ST97, ST115, ST464	ST97, ST115, ST464	ST7,ST1159	ST7,ST1159
Ridom spa types associated with this strain		t084, t085, t094, t254, t360, t774, t1509, t1885	t004, t015, t026, t050, t065, t116, t133, t339, t362, t383, t390, t397, t465, t576, t1331, t1608, t2714	t004, t015, t026, t050, t065, t116, t133, t339, t362, t383, t390, t397, t465, t576, t1331, t1608, t2714	t189,t3380	t004, t015, t026, t050, t065, t116, t133, t339, t362, t383, t390, t397, t465, t576, t1331, t1608, t2714	t012, t017, t018, t021, t122, t338, t363, t797	t084, t085, t094, t254, t360, t774, t1509, t1885	t034	t216, t1151, t3736	---	t084, t085, t094, t254, t360, t774, t1509, t1885	t004, t015, t026, t050, t065, t116, t133, t339, t362, t383, t390, t397, t465, t576, t1331, t1608, t2714	t008, t024, t190, t197, t211, t304, t334, t1029, t1854, t2169, t2953,t6021	t355, t4690	---	t034	t004, t015, t026, t050, t065, t116, t133, t339, t362, t383, t390, t397, t465, t576, t1331, t1608, t2714	t012, t017, t018, t021, t122, t338, t363, t797	---	t084, t085, t094, t254, t360, t774, t1509, t1885	t044, t131, t224, t267, t359, t521,t524, t528, t693, t1234	t012, t017, t018, t021, t122, t338, t363, t797	t008, t024, t190, t197, t211, t304, t334, t1029, t1854, t2169, t2953,t6021	t004, t015, t026, t050, t065, t116, t133, t339, t362, t383, t390, t397, t465, t576, t1331, t1608, t2714	---	t084, t085, t094, t254, t360, t774, t1509, t1885	t012, t017, t018, t021, t122, t338, t363, t797	t004, t015, t026, t050, t065, t116, t133, t339, t362, t383, t390, t397, t465, t576, t1331, t1608, t2714	---	t004, t015, t026, t050, t065, t116, t133, t339, t362, t383, t390, t397, t465, t576, t1331, t1608, t2714	t091	t004, t015, t026, t050, t065, t116, t133, t339, t362, t383, t390, t397, t465, t576, t1331, t1608, t2714	t002, t010, t053, t067, t088, t179, t214, t242, t442, t509, t548, t688, t1062, t1265, t6709	t207, t701	t156, t160, t771, t888, t4490	t004, t015, t026, t050, t065, t116, t133, t339, t362, t383, t390, t397, t465, t576, t1331, t1608, t2714	t034	t004, t015, t026, t050, t065, t116, t133, t339, t362, t383, t390, t397, t465, t576, t1331, t1608, t2714	t364, t493, t1406, t1772	---	t084, t085, t094, t254, t360, t774, t1509, t1885	t216, t1151, t3736	t018	t012, t017, t018, t021, t122, t338, t363, t797	t044, t131, t224, t267, t359, t521,t524, t528, t693, t1234	t044, t131, t224, t267, t359, t521,t524, t528, t693, t1234	t091	t091
SCC / SCCmec typing		---	---	---	---	---	---	---	---	---	---	---	---	---	---	---	---	---	---	---	---	---	---	---	---	---	---	---	---	---	---	---	---	---	---	---	---	---	---	---	---	---	---	---	---	---	---	---	---
Assignment score for SCC / SCCmec identification		---	---	---	---	---	---	---	---	---	---	---	---	---	---	---	---	---	---	---	---	---	---	---	---	---	---	---	---	---	---	---	---	---	---	---	---	---	---	---	---	---	---	---	---	---	---	---	---
Comments (regarding SCC / SCCmec typing)		---	---	---	---	---	---	---	---	---	---	---	---	---	---	---	---	---	---	---	---	---	---	---	---	---	---	---	---	---	---	---	---	---	---	---	---	---	---	---	---	---	---	---	---	---	---	---	---
MRSA (mecA)		negative	negative	negative	negative	negative	negative	negative	negative	negative	negative	negative	negative	negative	negative	negative	negative	negative	negative	negative	negative	negative	negative	negative	negative	negative	negative	negative	negative	negative	negative	negative	negative	negative	negative	negative	negative	negative	negative	negative	negative	negative	negative	positive	negative	negative	negative	negative	negative
MRSA (mecC)		negative	negative	negative	negative	negative	negative	negative	negative	negative	negative	negative	negative	negative	negative	negative	negative	negative	negative	negative	negative	negative	negative	negative	negative	negative	negative	negative	negative	negative	negative	negative	negative	negative	negative	negative	negative	negative	negative	negative	negative	negative	negative	negative	negative	negative	negative	negative	negative
PVL		negative	negative	negative	negative	negative	negative	negative	negative	negative	negative	negative	negative	negative	positive	negative	negative	negative	negative	negative	negative	negative	negative	negative	negative	negative	negative	negative	negative	negative	negative	negative	negative	negative	negative	negative	negative	negative	negative	negative	negative	negative	negative	negative	negative	negative	negative	negative	negative
SPECIES MARKER
name	explanation	result	result	result	result	result	result	result	result	result	result	result	result	result	result	result	result	result	result	result	result	result	result	result	result	result	result	result	result	result	result	result	result	result	result	result	result	result	result	result	result	result	result	result	result	result	result	result	result
rrnD1 (S. aureus)	Domain 1 of 23S-rRNA	positive	positive	positive	positive	positive	positive	positive	positive	positive	positive	positive	positive	positive	positive	positive	positive	positive	positive	positive	positive	positive	positive	positive	positive	positive	positive	positive	positive	positive	positive	positive	positive	positive	positive	positive	positive	positive	positive	positive	positive	positive	positive	positive	positive	positive	positive	positive	positive
gapA	Glyceraldehyde 3-phosphate dehydrogenase, locus 1	positive	positive	positive	positive	positive	positive	positive	positive	positive	positive	positive	positive	positive	positive	positive	positive	positive	positive	positive	positive	positive	positive	positive	positive	positive	positive	positive	positive	positive	positive	positive	positive	positive	positive	positive	positive	positive	positive	positive	positive	positive	positive	positive	positive	positive	positive	positive	positive
katA	Katalase A	positive	positive	positive	positive	positive	positive	positive	positive	positive	positive	positive	positive	positive	positive	positive	positive	positive	positive	positive	positive	positive	positive	positive	positive	positive	positive	positive	positive	positive	positive	positive	positive	positive	positive	positive	positive	positive	positive	positive	positive	positive	positive	positive	positive	positive	positive	positive	positive
coA	Coagulase	positive	positive	positive	positive	positive	positive	positive	positive	positive	positive	positive	positive	positive	positive	positive	positive	positive	positive	positive	positive	positive	positive	positive	positive	positive	positive	positive	positive	positive	positive	positive	positive	positive	positive	positive	positive	positive	positive	positive	positive	positive	positive	positive	positive	positive	positive	positive	positive
nuc1	Thermostable extracellular nuclease	positive	positive	positive	positive	positive	positive	positive	positive	positive	positive	positive	positive	positive	positive	positive	positive	positive	positive	positive	positive	positive	positive	positive	positive	positive	positive	positive	positive	positive	positive	positive	positive	positive	positive	positive	positive	positive	positive	positive	positive	positive	positive	positive	positive	positive	positive	positive	positive
spa	Staphylococcal protein A	positive	positive	positive	positive	positive	positive	positive	positive	positive	positive	positive	positive	positive	positive	positive	positive	positive	positive	positive	positive	positive	positive	positive	positive	positive	positive	positive	positive	positive	positive	positive	positive	positive	positive	positive	positive	positive	positive	positive	positive	positive	positive	positive	positive	positive	positive	positive	positive
sbi	IgG-binding protein	positive	positive	positive	positive	positive	positive	positive	positive	positive	positive	positive	positive	positive	ambiguous	positive	positive	positive	positive	positive	positive	positive	positive	positive	positive	positive	positive	positive	positive	positive	positive	positive	positive	positive	positive	positive	positive	positive	positive	positive	positive	positive	positive	positive	positive	positive	positive	positive	positive
eno	Enolase	positive	positive	positive	positive	positive	positive	positive	positive	positive	positive	positive	positive	positive	positive	positive	positive	positive	positive	positive	positive	positive	positive	positive	positive	positive	positive	positive	positive	positive	positive	positive	positive	positive	positive	positive	positive	positive	positive	positive	positive	positive	positive	positive	positive	positive	positive	positive	positive
fnbA	Fibronectin-binding protein A	positive	positive	positive	positive	positive	positive	positive	positive	positive	positive	positive	positive	positive	positive	positive	positive	positive	positive	positive	positive	positive	positive	positive	positive	positive	positive	positive	positive	positive	positive	positive	positive	positive	positive	positive	positive	positive	positive	positive	positive	positive	positive	positive	positive	positive	positive	positive	positive
REGULATORY GENES
name	explanation	result	result	result	result	result	result	result	result	result	result	result	result	result	result	result	result	result	result	result	result	result	result	result	result	result	result	result	result	result	result	result	result	result	result	result	result	result	result	result	result	result	result	result	result	result	result	result	result
sarA	Staphylococcal accessory regulator A	positive	positive	positive	positive	positive	positive	positive	positive	positive	positive	positive	positive	positive	positive	positive	positive	positive	positive	positive	positive	positive	positive	positive	positive	positive	positive	positive	positive	positive	positive	positive	positive	positive	positive	positive	positive	positive	positive	positive	positive	positive	positive	positive	positive	positive	positive	positive	positive
saeS	Histidine protein kinase, sae locus	positive	positive	positive	positive	positive	positive	positive	positive	positive	positive	positive	positive	positive	positive	positive	positive	positive	positive	positive	positive	positive	positive	positive	positive	positive	positive	positive	positive	positive	positive	positive	positive	positive	positive	positive	positive	positive	positive	positive	positive	positive	positive	positive	positive	positive	positive	positive	positive
vraS	Sensor protein	positive	positive	positive	positive	positive	positive	positive	positive	positive	positive	positive	positive	positive	positive	positive	positive	positive	positive	positive	positive	positive	positive	positive	positive	positive	positive	positive	positive	positive	positive	positive	positive	positive	positive	positive	positive	positive	positive	positive	positive	positive	positive	positive	positive	positive	positive	positive	positive
agrI (total)	Accessory gene regulator allele I	negative	positive	positive	positive	positive	negative	negative	positive	positive	negative	negative	positive	positive	positive	negative	positive	positive	negative	negative	negative	positive	negative	positive	positive	negative	negative	negative	positive	negative	positive	positive	positive	negative	positive	negative	positive	positive	positive	positive	positive	negative	positive	negative	negative	positive	positive	positive	positive
agrB-I		negative	positive	positive	positive	positive	negative	negative	positive	positive	negative	negative	positive	positive	positive	negative	positive	positive	negative	negative	negative	positive	negative	positive	positive	negative	negative	negative	positive	negative	positive	positive	positive	negative	positive	negative	positive	positive	positive	positive	positive	negative	positive	negative	negative	positive	positive	positive	positive
agrC-I		negative	positive	positive	positive	positive	negative	negative	positive	positive	negative	negative	positive	positive	positive	negative	positive	positive	negative	negative	negative	positive	negative	positive	positive	negative	negative	negative	ambiguous	negative	positive	positive	ambiguous	negative	positive	negative	negative	positive	positive	positive	positive	negative	positive	negative	negative	positive	positive	positive	positive
agrD-I		negative	positive	positive	positive	positive	negative	negative	positive	positive	negative	negative	positive	positive	positive	negative	positive	positive	negative	negative	negative	positive	negative	positive	positive	negative	negative	negative	positive	negative	positive	positive	positive	negative	positive	negative	positive	positive	positive	positive	positive	negative	positive	negative	negative	positive	positive	positive	positive
agrII (total)	Accessory gene regulator allele II	positive	negative	negative	negative	negative	negative	positive	negative	negative	positive	positive	negative	negative	negative	positive	negative	negative	negative	positive	positive	negative	negative	negative	negative	positive	positive	negative	negative	positive	negative	negative	negative	positive	negative	positive	negative	negative	negative	negative	negative	positive	negative	negative	negative	negative	negative	negative	negative
agrB-II		positive	negative	negative	negative	negative	negative	positive	negative	negative	positive	positive	negative	negative	negative	positive	negative	negative	negative	positive	positive	negative	negative	negative	negative	positive	positive	negative	negative	positive	negative	negative	negative	positive	negative	positive	negative	negative	negative	negative	negative	positive	negative	negative	negative	negative	negative	negative	negative
agrC-II		positive	negative	negative	negative	negative	negative	positive	negative	negative	positive	positive	negative	negative	negative	positive	negative	negative	negative	positive	positive	negative	negative	negative	negative	positive	positive	negative	negative	positive	negative	negative	negative	positive	negative	positive	negative	negative	negative	negative	negative	positive	negative	negative	negative	negative	negative	negative	negative
agrD-II		positive	negative	negative	negative	negative	negative	positive	negative	negative	positive	positive	negative	negative	negative	positive	negative	negative	negative	positive	positive	negative	negative	negative	negative	positive	positive	negative	negative	positive	negative	negative	negative	positive	negative	positive	negative	negative	negative	negative	negative	positive	negative	negative	negative	negative	negative	negative	negative
agrIII (total)	Accessory gene regulator allele III	negative	negative	negative	negative	negative	positive	negative	negative	negative	negative	negative	negative	negative	negative	negative	negative	negative	positive	negative	negative	negative	positive	negative	negative	negative	negative	positive	negative	negative	negative	negative	negative	negative	negative	negative	negative	negative	negative	negative	negative	negative	negative	positive	positive	negative	negative	negative	negative
agrB-III		negative	negative	negative	negative	negative	positive	negative	negative	negative	negative	negative	negative	negative	negative	negative	negative	negative	positive	negative	negative	negative	positive	negative	negative	negative	negative	positive	negative	negative	negative	negative	negative	negative	negative	negative	negative	negative	negative	negative	negative	negative	negative	positive	positive	negative	negative	negative	negative
agrC-III		negative	negative	negative	negative	negative	positive	negative	negative	negative	negative	negative	negative	negative	negative	negative	negative	negative	positive	negative	negative	negative	positive	negative	negative	negative	negative	positive	negative	negative	negative	negative	negative	negative	negative	negative	negative	negative	negative	negative	negative	negative	negative	positive	positive	negative	negative	negative	negative
agrD-III		negative	negative	negative	negative	negative	positive	negative	negative	negative	negative	negative	negative	negative	negative	negative	negative	negative	positive	negative	negative	negative	positive	negative	negative	negative	negative	positive	negative	negative	negative	negative	negative	negative	negative	negative	negative	negative	negative	negative	negative	negative	negative	positive	positive	negative	negative	negative	negative
agrIV (total)	Accessory gene regulator allele IV	negative	negative	negative	ambiguous	negative	negative	negative	negative	negative	negative	negative	negative	negative	ambiguous	negative	negative	negative	negative	negative	negative	negative	negative	negative	negative	negative	negative	negative	negative	negative	negative	negative	negative	negative	negative	negative	negative	negative	negative	negative	negative	negative	negative	negative	negative	negative	negative	negative	negative
agrB-IV		negative	negative	negative	positive	negative	negative	negative	negative	positive	negative	negative	negative	positive	positive	negative	negative	negative	negative	negative	negative	positive	negative	positive	negative	negative	negative	negative	negative	negative	negative	positive	negative	negative	positive	negative	negative	negative	negative	positive	positive	negative	positive	negative	negative	positive	positive	positive	positive
agrC-IV		negative	negative	negative	negative	negative	negative	negative	negative	negative	negative	negative	negative	negative	negative	negative	negative	negative	negative	negative	negative	negative	negative	negative	negative	negative	negative	negative	negative	negative	negative	negative	negative	negative	negative	negative	negative	negative	negative	negative	negative	negative	negative	negative	negative	negative	negative	negative	negative
hld	Haemolysin delta	positive	positive	positive	positive	positive	positive	positive	positive	positive	positive	positive	positive	positive	positive	positive	positive	positive	positive	positive	positive	negative	positive	positive	positive	positive	positive	positive	positive	positive	positive	positive	positive	positive	positive	positive	positive	positive	positive	positive	positive	positive	positive	positive	positive	positive	positive	positive	positive
METHICILLIN RESISTANCE AND SCCmec TYPING
name	explanation	result	result	result	result	result	result	result	result	result	result	result	result	result	result	result	result	result	result	result	result	result	result	result	result	result	result	result	result	result	result	result	result	result	result	result	result	result	result	result	result	result	result	result	result	result	result	result	result
ugpQ	Glycerophosphoryl diester phosphodiesterase, associated with mecA	negative	negative	negative	negative	negative	negative	negative	negative	negative	negative	negative	negative	negative	negative	negative	negative	negative	negative	negative	negative	negative	negative	negative	negative	negative	negative	negative	negative	negative	negative	negative	negative	negative	negative	negative	negative	negative	negative	negative	negative	negative	negative	positive	negative	negative	negative	negative	negative
mecA	Alternate penicillin binding protein 2, defining MRSA	negative	negative	negative	negative	negative	negative	negative	negative	negative	negative	negative	negative	negative	negative	negative	negative	negative	negative	negative	negative	negative	negative	negative	negative	negative	negative	negative	negative	negative	negative	negative	negative	negative	negative	negative	negative	negative	negative	negative	negative	negative	negative	positive	negative	negative	negative	negative	negative
delta_mecR	Truncated signal transducer protein MecR1	negative	negative	negative	negative	negative	negative	negative	negative	negative	negative	negative	negative	negative	negative	negative	negative	negative	negative	negative	negative	negative	negative	negative	negative	negative	negative	negative	negative	negative	negative	negative	negative	negative	negative	negative	negative	negative	negative	negative	negative	negative	negative	positive	negative	negative	negative	negative	negative
mecR	Signal transducer protein MecR1	negative	negative	negative	negative	negative	negative	negative	negative	negative	negative	negative	negative	negative	negative	negative	negative	negative	negative	negative	negative	negative	negative	negative	negative	negative	negative	negative	negative	negative	negative	negative	negative	negative	negative	negative	negative	negative	negative	negative	negative	negative	negative	negative	negative	negative	negative	negative	negative
mecI	Methicillin-resistance regulatory protein	negative	negative	negative	negative	negative	negative	negative	negative	negative	negative	negative	negative	negative	negative	negative	negative	negative	negative	negative	negative	negative	negative	negative	negative	negative	negative	negative	negative	negative	negative	negative	negative	negative	negative	negative	negative	negative	negative	negative	negative	negative	negative	negative	negative	negative	negative	negative	negative
xylR/mecR2	Homolog of xylose repressor, associated with SCCmec-elements (=mecR2)	negative	negative	negative	negative	negative	negative	negative	negative	negative	negative	negative	negative	negative	negative	negative	negative	negative	negative	negative	negative	negative	negative	negative	negative	negative	negative	negative	negative	negative	negative	negative	negative	negative	negative	negative	negative	negative	negative	negative	negative	negative	negative	negative	negative	negative	negative	negative	negative
mecC	Alternate mec gene from SCCmec XI	negative	negative	negative	negative	negative	negative	negative	negative	negative	negative	negative	negative	negative	negative	negative	negative	negative	negative	negative	negative	negative	negative	negative	negative	negative	negative	negative	negative	negative	negative	negative	negative	negative	negative	negative	negative	negative	negative	negative	negative	negative	negative	negative	negative	negative	negative	negative	negative
blaZ (SCCmec XI)	beta-lactamase from SCCmec XI	negative	negative	negative	negative	negative	negative	ambiguous	negative	negative	negative	negative	negative	negative	negative	negative	negative	negative	negative	negative	negative	negative	negative	negative	negative	negative	negative	negative	negative	negative	negative	negative	negative	negative	negative	negative	negative	negative	negative	negative	negative	negative	negative	negative	negative	negative	negative	negative	negative
plsSCC (COL)	Plasmin-sensitive surface protein	negative	negative	negative	negative	negative	negative	negative	negative	negative	negative	negative	negative	negative	negative	negative	negative	negative	negative	negative	negative	negative	negative	negative	negative	negative	negative	negative	negative	negative	negative	negative	negative	negative	negative	negative	negative	negative	negative	negative	negative	negative	negative	negative	negative	negative	negative	negative	negative
kdpA-SCC	Potassium-transporting ATPase A chain 1. The kdp operon is present in SCCmec II (although absent from Irish SCCmec II variants A to E).	negative	negative	negative	negative	negative	negative	negative	negative	negative	negative	negative	negative	negative	negative	negative	negative	negative	negative	negative	negative	negative	negative	negative	negative	negative	negative	negative	negative	negative	negative	negative	negative	negative	negative	negative	negative	negative	negative	positive	negative	negative	negative	negative	negative	negative	negative	negative	negative
kdpB-SCC	Potassium-transporting ATPase B chain	negative	negative	negative	negative	negative	negative	negative	negative	negative	negative	negative	negative	negative	negative	negative	negative	negative	negative	negative	negative	negative	negative	negative	negative	negative	negative	negative	negative	negative	negative	negative	negative	negative	negative	negative	negative	negative	negative	positive	negative	negative	negative	negative	negative	negative	negative	negative	negative
kdpC-SCC	Potassium-transporting ATPase, C subunit	negative	negative	negative	negative	negative	negative	negative	negative	negative	negative	negative	negative	negative	negative	negative	negative	negative	negative	negative	negative	negative	negative	negative	negative	negative	negative	negative	negative	negative	negative	negative	negative	negative	negative	negative	negative	negative	negative	positive	negative	negative	negative	negative	negative	negative	negative	negative	negative
kdpD-SCC	Two component sensor/regulator of kdp operon, sensor histidine kinase	negative	negative	negative	negative	negative	negative	negative	negative	negative	negative	negative	negative	negative	negative	negative	negative	negative	negative	negative	negative	negative	negative	negative	negative	negative	negative	negative	negative	negative	negative	negative	negative	negative	negative	negative	negative	negative	negative	positive	negative	negative	negative	negative	negative	negative	negative	negative	negative
kdpE-SCC	Two component sensor/regulator of kdp operon, transcriptional regulator	negative	negative	negative	negative	negative	negative	negative	negative	negative	negative	negative	negative	negative	negative	negative	negative	negative	negative	negative	negative	negative	negative	negative	negative	negative	negative	negative	negative	negative	negative	negative	negative	negative	negative	negative	negative	negative	negative	positive	negative	negative	negative	negative	negative	negative	negative	negative	negative
fusC	SCC-associated fusidic acid resistance (=Q6GD50)	negative	negative	negative	negative	negative	negative	negative	negative	negative	negative	negative	negative	negative	negative	negative	negative	negative	negative	negative	negative	negative	negative	negative	negative	negative	negative	negative	negative	negative	negative	negative	negative	negative	negative	negative	negative	negative	negative	negative	negative	negative	negative	negative	negative	negative	negative	negative	negative
ACME (total)	Arginine catabolic mobile element	negative	negative	negative	negative	negative	negative	negative	negative	negative	negative	negative	negative	negative	negative	negative	negative	negative	negative	negative	negative	negative	negative	negative	negative	negative	negative	negative	negative	negative	negative	negative	negative	negative	negative	negative	negative	negative	negative	negative	negative	negative	negative	negative	negative	negative	negative	negative	negative
arcA-SCC	Arginine deiminase	negative	negative	negative	negative	negative	negative	negative	negative	negative	negative	negative	negative	negative	negative	negative	negative	negative	negative	negative	negative	negative	negative	negative	negative	negative	negative	negative	negative	negative	negative	negative	negative	negative	negative	negative	negative	negative	negative	negative	negative	negative	negative	negative	negative	negative	negative	negative	negative
arcB-SCC	Ornithine carbamoyltransferase locus 1	negative	negative	negative	negative	negative	negative	negative	negative	negative	negative	negative	negative	negative	negative	negative	negative	negative	negative	negative	negative	negative	negative	negative	negative	negative	negative	negative	negative	negative	negative	negative	negative	negative	negative	negative	negative	negative	negative	negative	negative	negative	negative	negative	negative	negative	negative	negative	negative
arcC-SCC	Carbamate kinase, locus 1	negative	negative	negative	negative	negative	negative	negative	negative	negative	negative	negative	negative	negative	negative	negative	negative	negative	negative	negative	negative	negative	negative	negative	negative	negative	negative	negative	negative	negative	negative	negative	negative	negative	negative	negative	negative	negative	negative	negative	negative	negative	negative	negative	negative	negative	negative	negative	negative
arcD-SCC	Arginine/ornithine antiporter	negative	negative	negative	negative	negative	negative	negative	negative	negative	negative	negative	negative	negative	negative	negative	negative	negative	negative	negative	negative	negative	negative	negative	negative	negative	negative	negative	negative	negative	negative	negative	negative	negative	negative	negative	negative	negative	negative	negative	negative	negative	negative	negative	negative	negative	negative	negative	negative
ccrA-1	Cassette chromosome recombinase genes	negative	negative	negative	negative	negative	negative	negative	negative	negative	negative	negative	negative	negative	negative	negative	negative	negative	negative	negative	negative	negative	negative	negative	negative	negative	negative	negative	negative	negative	negative	negative	negative	negative	negative	negative	negative	negative	negative	negative	negative	negative	negative	negative	negative	negative	negative	negative	negative
ccrB-1		negative	negative	negative	negative	negative	negative	negative	negative	negative	negative	negative	negative	negative	negative	negative	negative	negative	negative	negative	negative	negative	negative	negative	negative	negative	negative	negative	negative	negative	negative	negative	negative	negative	negative	negative	negative	negative	negative	negative	negative	negative	negative	negative	negative	negative	negative	negative	negative
ccrA-2		negative	negative	negative	negative	negative	negative	negative	negative	negative	negative	negative	negative	negative	negative	negative	negative	negative	negative	negative	negative	negative	negative	negative	negative	negative	negative	negative	negative	negative	negative	negative	negative	negative	negative	negative	negative	negative	negative	positive	negative	negative	negative	positive	negative	negative	negative	negative	negative
ccrB-2		negative	negative	negative	negative	negative	negative	negative	negative	negative	negative	negative	negative	negative	negative	negative	negative	negative	negative	negative	negative	negative	negative	negative	negative	negative	negative	negative	negative	negative	negative	negative	negative	negative	negative	negative	negative	negative	negative	positive	negative	negative	negative	positive	negative	negative	negative	negative	negative
ccrA-3		negative	negative	negative	negative	negative	negative	negative	negative	negative	negative	negative	negative	negative	negative	negative	negative	negative	negative	negative	negative	negative	negative	negative	negative	negative	negative	negative	negative	negative	negative	negative	negative	negative	negative	negative	negative	negative	negative	negative	negative	negative	negative	negative	negative	negative	negative	negative	negative
ccrB-3		negative	negative	negative	negative	negative	negative	negative	negative	negative	negative	negative	negative	negative	negative	negative	negative	negative	negative	negative	negative	negative	negative	negative	negative	negative	negative	negative	negative	negative	negative	negative	negative	negative	negative	negative	negative	negative	negative	negative	negative	negative	negative	negative	negative	negative	negative	negative	negative
ccrAA (MRSAZH47), probe 1		negative	negative	negative	negative	negative	negative	negative	negative	negative	negative	negative	negative	negative	negative	negative	negative	negative	negative	negative	negative	negative	negative	negative	negative	negative	negative	negative	negative	negative	negative	negative	negative	negative	negative	negative	negative	negative	negative	negative	negative	negative	negative	negative	negative	negative	negative	negative	negative
ccrAA (MRSAZH47), probe 2		negative	negative	negative	negative	negative	negative	negative	negative	negative	negative	negative	negative	negative	negative	negative	negative	negative	negative	negative	negative	negative	negative	negative	negative	negative	negative	negative	negative	negative	negative	negative	negative	negative	negative	negative	negative	negative	negative	negative	negative	negative	negative	negative	negative	negative	negative	negative	negative
ccrC (85-2082)		negative	negative	negative	negative	negative	negative	negative	negative	negative	negative	negative	negative	negative	negative	negative	negative	negative	negative	negative	negative	negative	negative	negative	negative	negative	negative	negative	negative	negative	negative	negative	negative	negative	negative	negative	negative	negative	negative	negative	negative	negative	negative	negative	negative	negative	negative	negative	negative
ccrA-4		negative	negative	negative	negative	negative	negative	negative	negative	negative	negative	negative	negative	negative	negative	negative	negative	negative	negative	negative	negative	negative	negative	negative	negative	negative	negative	negative	negative	negative	negative	negative	negative	negative	negative	negative	negative	negative	negative	negative	negative	negative	negative	negative	negative	negative	negative	negative	negative
ccrB-4		negative	negative	negative	negative	negative	negative	negative	negative	negative	negative	negative	negative	negative	negative	negative	negative	negative	negative	negative	negative	negative	negative	negative	negative	negative	negative	negative	negative	negative	negative	negative	negative	negative	negative	negative	negative	negative	negative	negative	negative	negative	negative	negative	negative	negative	negative	negative	negative
Q9XB68-dcs	Hypothetical protein from SCCmec elements located at the terminus of SCCmec directly next to orfX.	negative	negative	negative	negative	negative	negative	negative	negative	negative	negative	negative	negative	negative	negative	negative	negative	negative	negative	negative	negative	negative	negative	negative	negative	negative	negative	negative	negative	negative	negative	negative	negative	negative	negative	negative	negative	negative	negative	negative	negative	negative	negative	negative	negative	negative	negative	negative	negative
HEAVY METAL RESISTANCES, SCCmec AND OTHERS
name	explanation	result	result	result	result	result	result	result	result	result	result	result	result	result	result	result	result	result	result	result	result	result	result	result	result	result	result	result	result	result	result	result	result	result	result	result	result	result	result	result	result	result	result	result	result	result	result	result	result
merA	Mercury resistance operon	negative	negative	negative	negative	negative	negative	negative	negative	negative	negative	negative	negative	negative	negative	negative	negative	negative	negative	negative	negative	negative	negative	negative	negative	negative	negative	negative	negative	negative	negative	negative	negative	negative	negative	negative	negative	negative	negative	negative	negative	negative	negative	negative	negative	negative	negative	negative	negative
merB		negative	negative	negative	negative	negative	negative	negative	negative	negative	negative	negative	negative	negative	negative	negative	negative	negative	negative	negative	negative	negative	negative	negative	negative	negative	negative	negative	negative	negative	negative	negative	negative	negative	negative	negative	negative	negative	negative	negative	negative	negative	negative	negative	negative	negative	negative	negative	negative
RESISTANCE : PENICILLINASE
name	explanation	result	result	result	result	result	result	result	result	result	result	result	result	result	result	result	result	result	result	result	result	result	result	result	result	result	result	result	result	result	result	result	result	result	result	result	result	result	result	result	result	result	result	result	result	result	result	result	result
blaZ	beta-lactamase	positive	negative	positive	positive	negative	positive	positive	negative	negative	positive	positive	negative	negative	positive	positive	positive	positive	positive	positive	positive	negative	positive	negative	positive	negative	positive	positive	negative	positive	negative	negative	negative	positive	negative	positive	positive	positive	negative	negative	positive	positive	negative	positive	positive	negative	negative	positive	positive
blaI	beta lactamase repressor (inhibitor)	positive	negative	positive	positive	negative	positive	positive	negative	negative	positive	positive	negative	negative	positive	positive	positive	positive	positive	positive	positive	negative	positive	negative	positive	negative	positive	positive	negative	positive	negative	negative	negative	positive	negative	positive	positive	positive	negative	negative	positive	positive	negative	positive	positive	negative	negative	positive	positive
blaR	beta-lactamase regulatory protein	positive	negative	positive	positive	negative	positive	positive	negative	negative	positive	positive	negative	negative	positive	positive	positive	positive	positive	positive	positive	negative	positive	negative	positive	negative	positive	positive	negative	positive	negative	negative	negative	positive	negative	positive	positive	positive	negative	negative	positive	positive	negative	positive	positive	negative	negative	positive	positive
RESISTANCE : MLS-ANTIBIOTICS
name	explanation	result	result	result	result	result	result	result	result	result	result	result	result	result	result	result	result	result	result	result	result	result	result	result	result	result	result	result	result	result	result	result	result	result	result	result	result	result	result	result	result	result	result	result	result	result	result	result	result
erm(A)	rRNA adenine N-6-methyl-transferases causing erythromycin/clindamycin resistance	negative	negative	negative	negative	negative	negative	negative	negative	positive	negative	negative	negative	negative	negative	negative	negative	negative	positive	negative	negative	negative	negative	negative	negative	negative	negative	negative	negative	negative	negative	negative	negative	negative	negative	negative	negative	negative	negative	negative	negative	negative	negative	positive	negative	negative	negative	negative	negative
erm(B)		negative	negative	negative	negative	negative	negative	negative	negative	negative	negative	negative	negative	negative	negative	negative	negative	negative	negative	negative	negative	negative	negative	negative	negative	negative	negative	negative	negative	negative	negative	negative	negative	negative	negative	negative	negative	negative	negative	negative	negative	negative	negative	negative	negative	negative	negative	negative	negative
erm(C)		negative	negative	negative	negative	negative	negative	negative	negative	negative	negative	negative	negative	negative	negative	negative	negative	negative	negative	negative	negative	negative	negative	negative	negative	negative	negative	negative	negative	negative	negative	negative	negative	negative	negative	negative	negative	negative	negative	negative	negative	negative	negative	negative	negative	negative	negative	negative	negative
lnu(A)	Lincosamid-nucleotidyltransferase A (=linA)	negative	negative	negative	negative	negative	negative	negative	negative	negative	negative	negative	negative	negative	negative	negative	negative	negative	negative	negative	negative	negative	negative	negative	negative	negative	negative	negative	negative	negative	negative	negative	negative	negative	negative	negative	negative	negative	negative	negative	negative	positive	negative	negative	negative	negative	negative	negative	negative
msr(A)	Macrolide efflux	negative	negative	negative	negative	negative	negative	negative	negative	negative	negative	negative	negative	negative	negative	negative	negative	negative	negative	negative	negative	negative	negative	negative	negative	negative	negative	negative	negative	negative	negative	negative	negative	negative	negative	negative	negative	negative	negative	negative	negative	negative	negative	negative	negative	negative	negative	negative	negative
mef(A)	Macrolide efflux protein A	negative	negative	negative	negative	negative	negative	negative	negative	negative	negative	negative	negative	negative	negative	negative	negative	negative	negative	negative	negative	negative	negative	negative	negative	negative	negative	negative	negative	negative	negative	negative	negative	negative	negative	negative	negative	negative	negative	negative	negative	negative	negative	negative	negative	negative	negative	negative	negative
mph(C)	Probable lysylphosphatidyl-glycerol synthetase	negative	negative	negative	negative	negative	negative	negative	negative	negative	negative	negative	negative	negative	negative	negative	negative	negative	negative	negative	negative	negative	negative	negative	negative	negative	negative	negative	negative	negative	negative	negative	negative	negative	negative	negative	negative	negative	negative	negative	negative	negative	negative	negative	negative	negative	negative	negative	negative
vat(A)	Virginiamycin A acetyltransferase	negative	negative	negative	negative	negative	negative	negative	negative	negative	negative	negative	negative	negative	negative	negative	negative	negative	negative	negative	negative	negative	negative	negative	negative	negative	negative	negative	negative	negative	negative	negative	negative	negative	negative	negative	negative	negative	negative	negative	negative	negative	negative	negative	negative	negative	negative	negative	negative
vat(B)	Acetyl-transferase inactivating streptogramin A	negative	negative	negative	negative	negative	negative	negative	negative	negative	negative	negative	negative	negative	negative	negative	negative	negative	negative	negative	negative	negative	negative	negative	negative	negative	negative	negative	negative	negative	negative	negative	negative	negative	negative	negative	negative	negative	negative	negative	negative	negative	negative	negative	negative	negative	negative	negative	negative
vga(A)	ATP binding protein, streptogramin-A-resistance	negative	negative	negative	negative	negative	negative	negative	negative	negative	negative	negative	negative	negative	negative	negative	negative	negative	negative	negative	negative	negative	negative	negative	negative	negative	negative	negative	negative	negative	negative	negative	negative	negative	negative	negative	negative	negative	negative	negative	negative	negative	negative	negative	negative	negative	negative	negative	negative
vga(A) (BM 3327)		negative	negative	negative	negative	negative	negative	negative	negative	negative	negative	negative	negative	negative	negative	negative	negative	negative	negative	negative	negative	negative	negative	negative	negative	negative	negative	negative	negative	negative	negative	negative	negative	negative	negative	negative	negative	negative	negative	negative	negative	negative	negative	negative	negative	negative	negative	negative	negative
vgb	Virginiamycin B hydrolase	negative	negative	negative	negative	negative	negative	negative	negative	negative	negative	negative	negative	negative	negative	negative	negative	negative	negative	negative	negative	negative	negative	negative	negative	negative	negative	negative	negative	negative	negative	negative	negative	negative	negative	negative	negative	negative	negative	negative	negative	negative	negative	negative	negative	negative	negative	negative	negative
RESISTANCE : AMINOGLYCOSIDES
name	explanation	result	result	result	result	result	result	result	result	result	result	result	result	result	result	result	result	result	result	result	result	result	result	result	result	result	result	result	result	result	result	result	result	result	result	result	result	result	result	result	result	result	result	result	result	result	result	result	result
aacA-aphD	Bifunctional enzyme Aac/Aph; gentamicin, tobramycin resistance	negative	negative	negative	negative	negative	negative	negative	negative	negative	negative	negative	negative	negative	negative	negative	negative	negative	negative	negative	negative	negative	negative	negative	negative	negative	negative	negative	negative	negative	negative	negative	negative	negative	negative	negative	negative	negative	negative	negative	negative	negative	negative	negative	negative	negative	negative	negative	negative
aadD	Aminoglycoside adenyltransferase,tobramycin resistance	negative	negative	negative	negative	negative	negative	negative	negative	negative	negative	negative	negative	negative	negative	negative	negative	negative	negative	negative	negative	negative	negative	negative	negative	negative	negative	negative	negative	negative	negative	negative	negative	negative	negative	negative	negative	negative	negative	negative	negative	positive	negative	negative	negative	negative	negative	negative	negative
aphA3	3_5_-aminoglycoside phosphotransferase, neo-/ kanamycin resistance	negative	negative	negative	negative	negative	negative	negative	negative	negative	negative	negative	negative	negative	negative	negative	negative	negative	negative	negative	negative	negative	negative	negative	negative	negative	negative	negative	negative	negative	negative	negative	negative	negative	negative	negative	negative	negative	negative	negative	negative	negative	negative	negative	negative	negative	negative	negative	negative
RESISTANCE : MISCELLANEOUS GENES
name	explanation	result	result	result	result	result	result	result	result	result	result	result	result	result	result	result	result	result	result	result	result	result	result	result	result	result	result	result	result	result	result	result	result	result	result	result	result	result	result	result	result	result	result	result	result	result	result	result	result
sat	Streptothricine-acetyltransferase	negative	negative	negative	negative	negative	negative	negative	negative	negative	negative	negative	negative	negative	negative	negative	negative	negative	negative	negative	negative	negative	negative	negative	negative	negative	negative	negative	negative	negative	negative	negative	negative	negative	negative	negative	negative	negative	negative	negative	negative	negative	negative	negative	negative	negative	negative	negative	negative
dfrA/dfrS1	Dihydrofolate reductase	negative	negative	negative	negative	negative	negative	negative	negative	negative	negative	negative	negative	negative	negative	negative	negative	negative	negative	negative	negative	negative	negative	negative	negative	negative	negative	negative	negative	negative	negative	negative	negative	negative	negative	negative	negative	negative	negative	negative	negative	negative	negative	negative	negative	negative	negative	negative	negative
far1	Fusidic acid resistance (plasmid-borne)	negative	negative	negative	negative	negative	negative	negative	negative	negative	negative	negative	negative	negative	negative	negative	negative	negative	negative	negative	negative	negative	negative	negative	negative	negative	negative	negative	negative	negative	negative	negative	negative	negative	negative	negative	negative	negative	negative	negative	negative	negative	negative	negative	negative	negative	negative	negative	negative
mupA	Mupirocin resistance protein	negative	negative	negative	negative	negative	negative	negative	negative	negative	negative	negative	negative	negative	negative	negative	negative	negative	negative	negative	negative	negative	negative	negative	negative	negative	negative	negative	negative	negative	negative	negative	negative	negative	negative	negative	negative	negative	negative	negative	negative	negative	negative	negative	negative	negative	negative	negative	negative
tetK	Tetracycline resistance markers	negative	negative	negative	negative	negative	negative	negative	negative	negative	negative	negative	negative	negative	positive	negative	negative	negative	negative	negative	negative	negative	negative	negative	negative	negative	negative	negative	negative	negative	negative	negative	negative	negative	negative	negative	negative	negative	negative	negative	negative	positive	negative	negative	negative	negative	negative	negative	negative
tetM		negative	negative	negative	negative	negative	negative	negative	negative	negative	negative	negative	negative	negative	negative	negative	negative	negative	negative	negative	negative	negative	negative	negative	negative	negative	negative	negative	negative	negative	negative	negative	negative	negative	negative	negative	negative	negative	negative	negative	negative	negative	negative	negative	negative	negative	negative	negative	negative
cat (total)	Chloramphenicol acetyltransferase	negative	negative	negative	negative	negative	negative	negative	negative	negative	negative	negative	negative	negative	negative	negative	negative	negative	negative	negative	negative	negative	negative	negative	negative	negative	negative	negative	negative	negative	negative	negative	negative	negative	negative	negative	negative	negative	negative	negative	negative	negative	negative	negative	negative	negative	negative	negative	negative
cat (pC221)		negative	negative	negative	negative	negative	negative	negative	negative	negative	negative	negative	negative	negative	negative	negative	negative	negative	negative	negative	negative	negative	negative	negative	negative	negative	negative	negative	negative	negative	negative	negative	negative	negative	negative	negative	negative	negative	negative	negative	negative	negative	negative	negative	negative	negative	negative	negative	negative
cat (pc223)		negative	negative	negative	negative	negative	negative	negative	negative	negative	negative	negative	negative	negative	negative	negative	negative	negative	negative	negative	negative	negative	negative	negative	negative	negative	negative	negative	negative	negative	negative	negative	negative	negative	negative	negative	negative	negative	negative	negative	negative	negative	negative	negative	negative	negative	negative	negative	negative
cat (pMC524)		negative	negative	negative	negative	negative	negative	negative	negative	negative	negative	negative	negative	negative	negative	negative	negative	negative	negative	negative	negative	negative	negative	negative	negative	negative	negative	negative	negative	negative	negative	negative	negative	negative	negative	negative	negative	negative	negative	negative	negative	negative	negative	negative	negative	negative	negative	negative	negative
cat (pSBK203R)		negative	negative	negative	negative	negative	negative	negative	negative	negative	negative	negative	negative	negative	negative	negative	negative	negative	negative	negative	negative	negative	negative	negative	negative	negative	negative	negative	negative	negative	negative	negative	negative	negative	negative	negative	negative	negative	negative	negative	negative	negative	negative	negative	negative	negative	negative	negative	negative
cfr	23S rRNA methyltransferase	negative	negative	negative	negative	negative	negative	negative	negative	negative	negative	negative	negative	negative	negative	negative	negative	negative	negative	negative	negative	negative	negative	negative	negative	negative	negative	negative	negative	negative	negative	negative	negative	negative	negative	negative	negative	negative	negative	negative	negative	negative	negative	negative	negative	negative	negative	negative	negative
fexA	Chloramphenicol/florfenicol exporter	negative	negative	negative	negative	negative	negative	negative	negative	negative	negative	negative	negative	negative	negative	negative	negative	negative	negative	negative	negative	negative	negative	negative	negative	negative	negative	negative	negative	negative	negative	negative	negative	negative	negative	negative	negative	negative	negative	negative	negative	negative	negative	negative	negative	negative	negative	negative	negative
fosB	Metallothiol transferase	positive	negative	negative	negative	negative	positive	positive	negative	negative	positive	positive	negative	positive	negative	positive	negative	negative	positive	positive	positive	negative	positive	positive	negative	positive	positive	positive	negative	positive	negative	negative	negative	positive	positive	positive	negative	negative	negative	negative	positive	positive	negative	positive	positive	negative	negative	negative	negative
fosB (plasmid 1)		negative	negative	negative	negative	negative	negative	negative	negative	negative	negative	negative	negative	negative	negative	negative	negative	negative	negative	negative	negative	negative	negative	negative	negative	negative	negative	negative	negative	negative	negative	negative	negative	negative	negative	negative	negative	negative	negative	negative	negative	negative	negative	negative	negative	negative	negative	negative	negative
qacA	Quaternary ammonium compound resistance protein A	negative	negative	negative	negative	negative	negative	negative	negative	negative	negative	negative	negative	negative	positive	negative	negative	negative	negative	negative	negative	negative	negative	negative	negative	negative	negative	negative	negative	negative	negative	negative	negative	negative	negative	negative	negative	negative	negative	negative	negative	negative	negative	negative	negative	negative	negative	negative	negative
qacC	Quaternary ammonium compound resistance protein C	negative	negative	negative	negative	negative	negative	negative	negative	negative	negative	negative	negative	negative	negative	negative	positive	negative	negative	negative	negative	negative	negative	negative	negative	negative	negative	negative	negative	negative	negative	negative	negative	negative	negative	negative	negative	negative	negative	negative	negative	negative	negative	negative	negative	negative	negative	negative	negative
qacC (consensus)		negative	negative	negative	negative	negative	negative	negative	negative	negative	negative	negative	negative	negative	negative	negative	positive	negative	negative	negative	negative	negative	negative	negative	negative	negative	negative	negative	negative	negative	negative	negative	negative	negative	negative	negative	negative	negative	negative	negative	negative	negative	negative	negative	negative	negative	negative	negative	negative
qacC (equine)		negative	negative	negative	negative	negative	negative	negative	negative	negative	negative	negative	negative	negative	negative	negative	negative	negative	negative	negative	negative	negative	negative	negative	negative	negative	negative	negative	negative	negative	negative	negative	negative	negative	negative	negative	negative	negative	negative	negative	negative	negative	negative	negative	negative	negative	negative	negative	negative
qacC (SA5)		negative	negative	negative	negative	negative	negative	negative	negative	negative	negative	negative	negative	negative	negative	negative	negative	negative	negative	negative	negative	negative	negative	negative	negative	negative	negative	negative	negative	negative	negative	negative	negative	negative	negative	negative	negative	negative	negative	negative	negative	negative	negative	negative	negative	negative	negative	negative	negative
qacC (S.sapr.)		negative	negative	negative	negative	negative	negative	negative	negative	negative	negative	negative	negative	negative	negative	negative	negative	negative	negative	negative	negative	negative	negative	negative	negative	negative	negative	negative	negative	negative	negative	negative	negative	negative	negative	negative	negative	negative	negative	negative	negative	negative	negative	negative	negative	negative	negative	negative	negative
qacC (ST94)		negative	negative	negative	negative	negative	negative	negative	negative	negative	negative	negative	negative	negative	negative	negative	negative	negative	negative	negative	negative	negative	negative	negative	negative	negative	negative	negative	negative	negative	negative	negative	negative	negative	negative	negative	negative	negative	negative	negative	negative	negative	negative	negative	negative	negative	negative	negative	negative
vanA	Vancomycin resistance gene	negative	negative	negative	negative	negative	negative	negative	negative	negative	negative	negative	negative	negative	negative	negative	negative	negative	negative	negative	negative	negative	negative	negative	negative	negative	negative	negative	negative	negative	negative	negative	negative	negative	negative	negative	negative	negative	negative	negative	negative	negative	negative	negative	negative	negative	negative	negative	negative
vanB	Vancomycin resistance gene from enterococci and Clostridium	negative	negative	negative	negative	negative	negative	negative	negative	negative	negative	negative	negative	negative	negative	negative	negative	negative	negative	negative	negative	negative	negative	negative	negative	negative	negative	negative	negative	negative	negative	negative	negative	negative	negative	negative	negative	negative	negative	negative	negative	negative	negative	negative	negative	negative	negative	negative	negative
vanZ	Teicoplanin resistance gene from enterococci	negative	negative	negative	negative	negative	negative	negative	negative	negative	negative	negative	negative	negative	negative	negative	negative	negative	negative	negative	negative	negative	negative	negative	negative	negative	negative	negative	negative	negative	negative	negative	negative	negative	negative	negative	negative	negative	negative	negative	negative	negative	negative	negative	negative	negative	negative	negative	negative
VIRULENCE : TOXIC SCHOCK TOXIN
name	explanation	result	result	result	result	result	result	result	result	result	result	result	result	result	result	result	result	result	result	result	result	result	result	result	result	result	result	result	result	result	result	result	result	result	result	result	result	result	result	result	result	result	result	result	result	result	result	result	result
tst1 (consensus)	Toxic shock syndrome toxin 1	negative	negative	negative	negative	negative	positive	negative	negative	negative	negative	negative	negative	negative	negative	negative	negative	negative	positive	negative	negative	negative	negative	negative	negative	negative	negative	positive	negative	negative	negative	negative	negative	negative	negative	negative	negative	negative	negative	negative	negative	negative	negative	positive	positive	negative	negative	negative	negative
tst1 (allele from human isolates)		negative	negative	negative	negative	negative	positive	negative	negative	negative	negative	negative	negative	negative	negative	negative	negative	negative	positive	negative	negative	negative	negative	negative	negative	negative	negative	positive	negative	negative	negative	negative	negative	negative	negative	negative	negative	negative	negative	negative	negative	negative	negative	positive	positive	negative	negative	negative	negative
tst1 (allele from bovine isolates)		negative	negative	negative	negative	negative	negative	negative	negative	negative	negative	negative	negative	negative	negative	negative	negative	negative	negative	negative	negative	negative	negative	negative	negative	negative	negative	negative	negative	negative	negative	negative	negative	negative	negative	negative	negative	negative	negative	negative	negative	negative	negative	negative	negative	negative	negative	negative	negative
VIRULENCE : ENTEROTOXINS
name	explanation	result	result	result	result	result	result	result	result	result	result	result	result	result	result	result	result	result	result	result	result	result	result	result	result	result	result	result	result	result	result	result	result	result	result	result	result	result	result	result	result	result	result	result	result	result	result	result	result
sea	Enterotoxin A	negative	negative	negative	negative	negative	negative	negative	negative	negative	negative	negative	negative	negative	negative	negative	negative	negative	positive	negative	negative	negative	positive	negative	negative	negative	negative	positive	negative	negative	negative	negative	negative	negative	positive	negative	negative	negative	negative	negative	negative	negative	negative	negative	negative	negative	negative	negative	negative
sea (320E)	Enterotoxin A, allele from strain 320E	negative	negative	negative	negative	negative	negative	negative	negative	negative	negative	negative	negative	negative	negative	negative	negative	negative	negative	negative	negative	negative	negative	negative	negative	negative	negative	negative	negative	negative	negative	negative	negative	negative	negative	negative	negative	negative	negative	negative	negative	negative	negative	negative	negative	negative	negative	negative	negative
sea (N315)/sep	Enterotoxin A, allele from strain N315 = enterotoxin P	negative	negative	negative	negative	negative	negative	negative	negative	negative	negative	negative	negative	negative	negative	negative	negative	negative	negative	negative	negative	negative	negative	negative	negative	negative	negative	negative	negative	negative	negative	positive	negative	negative	negative	positive	negative	negative	negative	negative	negative	negative	negative	negative	negative	negative	negative	positive	positive
seb	Enterotoxin B	negative	negative	negative	negative	negative	negative	negative	negative	negative	negative	negative	negative	negative	negative	negative	negative	negative	negative	negative	negative	negative	negative	negative	negative	negative	negative	negative	negative	negative	negative	negative	negative	negative	negative	negative	negative	negative	negative	negative	negative	negative	negative	negative	negative	negative	negative	negative	negative
sec	Enterotoxin C	negative	positive	positive	negative	positive	positive	negative	negative	negative	negative	negative	negative	negative	negative	negative	negative	negative	negative	negative	negative	negative	negative	negative	negative	negative	negative	negative	negative	negative	negative	negative	positive	negative	negative	negative	positive	negative	positive	negative	negative	negative	negative	negative	negative	negative	negative	negative	negative
sed	Enterotoxin D	negative	negative	negative	negative	negative	negative	negative	negative	negative	negative	negative	negative	negative	negative	negative	negative	negative	negative	negative	negative	negative	negative	negative	negative	negative	negative	negative	negative	negative	negative	negative	negative	positive	negative	negative	negative	negative	negative	negative	negative	negative	negative	negative	negative	negative	negative	negative	negative
see	Enterotoxin E	negative	negative	negative	negative	negative	negative	negative	negative	negative	negative	negative	negative	negative	negative	negative	negative	negative	negative	negative	negative	negative	negative	negative	negative	negative	negative	negative	negative	negative	negative	negative	negative	negative	negative	negative	negative	negative	negative	negative	negative	negative	negative	negative	negative	negative	negative	negative	negative
seh	Enterotoxin H	negative	negative	negative	negative	negative	negative	negative	negative	negative	negative	negative	negative	negative	negative	negative	negative	negative	negative	negative	negative	negative	negative	negative	negative	negative	negative	negative	negative	negative	negative	negative	negative	negative	negative	negative	negative	negative	negative	positive	negative	negative	negative	negative	negative	negative	negative	negative	negative
sej	Enterotoxin J	negative	negative	negative	negative	negative	negative	negative	negative	negative	negative	negative	negative	negative	negative	negative	negative	negative	negative	negative	negative	negative	negative	negative	negative	negative	negative	negative	negative	negative	negative	negative	negative	positive	negative	negative	negative	negative	negative	negative	negative	negative	negative	negative	negative	negative	negative	negative	negative
sek	Enterotoxin K	negative	negative	negative	negative	negative	negative	negative	negative	negative	negative	negative	negative	positive	negative	negative	negative	negative	negative	negative	negative	negative	negative	negative	negative	negative	negative	negative	negative	negative	negative	negative	negative	negative	negative	negative	negative	negative	negative	negative	negative	negative	negative	negative	negative	negative	negative	negative	negative
sel	Enterotoxin L	negative	positive	positive	negative	positive	positive	negative	negative	negative	negative	negative	negative	negative	negative	negative	negative	negative	negative	negative	negative	negative	negative	negative	negative	negative	negative	negative	negative	negative	negative	negative	positive	negative	negative	negative	positive	negative	positive	negative	negative	negative	negative	negative	negative	negative	negative	negative	negative
seq	Enterotoxin Q	negative	negative	negative	negative	negative	negative	negative	negative	negative	negative	negative	negative	positive	negative	negative	negative	negative	negative	negative	negative	negative	negative	negative	negative	negative	negative	negative	negative	negative	negative	negative	negative	negative	negative	negative	negative	negative	negative	negative	negative	negative	negative	negative	negative	negative	negative	negative	negative
ser	Enterotoxin R	negative	negative	negative	negative	negative	negative	negative	negative	negative	negative	negative	negative	negative	negative	negative	negative	negative	negative	negative	negative	negative	negative	negative	negative	negative	negative	negative	negative	negative	negative	negative	negative	positive	negative	negative	negative	negative	negative	negative	negative	negative	negative	negative	negative	negative	negative	negative	negative
egc (total)	egc cluster comprising seg,i,m,n,o,u	negative	positive	positive	negative	positive	positive	negative	negative	negative	negative	negative	positive	negative	negative	negative	negative	positive	positive	negative	negative	negative	positive	negative	positive	negative	negative	positive	positive	negative	positive	negative	positive	positive	negative	negative	positive	negative	positive	positive	positive	negative	negative	positive	positive	negative	negative	negative	negative
seg	Enterotoxin G	negative	positive	positive	negative	positive	negative	negative	negative	negative	negative	negative	positive	negative	negative	negative	negative	positive	positive	negative	negative	negative	positive	negative	positive	negative	negative	positive	positive	negative	positive	negative	positive	positive	negative	negative	positive	negative	positive	positive	positive	negative	negative	positive	positive	negative	negative	negative	negative
sei	Enterotoxin I	negative	positive	positive	negative	positive	negative	negative	negative	negative	negative	negative	positive	negative	negative	negative	negative	positive	positive	negative	negative	negative	positive	negative	positive	negative	negative	positive	positive	negative	positive	negative	positive	positive	negative	negative	positive	negative	positive	positive	positive	negative	negative	positive	positive	negative	negative	negative	negative
selm	Enterotoxin M	negative	positive	positive	negative	positive	negative	negative	negative	negative	negative	negative	positive	negative	negative	negative	negative	positive	positive	negative	negative	negative	positive	negative	positive	negative	negative	positive	positive	negative	positive	negative	positive	positive	negative	negative	positive	negative	positive	positive	positive	negative	negative	positive	positive	negative	negative	negative	negative
seln (consensus)	Enterotoxin N	negative	positive	positive	negative	positive	negative	negative	negative	negative	negative	negative	positive	negative	negative	negative	negative	positive	positive	negative	negative	negative	positive	negative	positive	negative	negative	positive	positive	negative	positive	negative	positive	positive	negative	negative	positive	negative	positive	positive	positive	negative	negative	positive	positive	negative	negative	negative	negative
seln (other than RF122)		negative	positive	positive	negative	positive	negative	negative	negative	negative	negative	negative	positive	negative	negative	negative	negative	positive	positive	negative	negative	negative	positive	negative	positive	negative	negative	positive	positive	negative	positive	negative	positive	positive	negative	negative	positive	negative	positive	positive	positive	negative	negative	positive	positive	negative	negative	negative	negative
selo	Enterotoxin O	negative	positive	positive	negative	positive	positive	negative	negative	negative	negative	negative	positive	negative	negative	negative	negative	positive	positive	negative	negative	negative	positive	negative	positive	negative	negative	positive	positive	negative	positive	negative	positive	positive	negative	negative	positive	negative	positive	positive	positive	negative	negative	positive	positive	negative	negative	negative	negative
selu	Enterotoxin U and/or Y	negative	positive	positive	negative	positive	negative	negative	negative	negative	negative	negative	positive	negative	negative	negative	negative	positive	positive	negative	negative	negative	positive	negative	positive	negative	negative	positive	positive	negative	positive	negative	positive	positive	negative	negative	positive	negative	positive	positive	positive	negative	negative	positive	positive	negative	negative	negative	negative
ORF CM14, probe 1	Enterotoxin-like protein ORF CM14	negative	negative	negative	negative	negative	negative	negative	negative	negative	negative	negative	negative	negative	negative	negative	negative	negative	negative	negative	negative	negative	negative	negative	negative	negative	negative	negative	negative	negative	negative	negative	negative	negative	negative	positive	negative	negative	negative	negative	negative	negative	negative	negative	negative	negative	negative	negative	negative
ORF CM14, probe 2		negative	negative	negative	negative	negative	negative	negative	negative	negative	negative	negative	negative	negative	negative	negative	negative	negative	negative	negative	negative	negative	negative	negative	negative	negative	negative	negative	negative	negative	negative	negative	negative	negative	negative	positive	negative	negative	negative	negative	negative	negative	negative	negative	negative	negative	negative	negative	negative
VIRULENCE : HLG AND LEUKOCIDINS
name	explanation	result	result	result	result	result	result	result	result	result	result	result	result	result	result	result	result	result	result	result	result	result	result	result	result	result	result	result	result	result	result	result	result	result	result	result	result	result	result	result	result	result	result	result	result	result	result	result	result
lukF	Haemolysin gamma / leukocidin, component B	positive	positive	positive	positive	positive	positive	positive	positive	positive	positive	positive	positive	positive	positive	positive	positive	positive	positive	positive	positive	positive	positive	positive	positive	positive	positive	positive	positive	positive	positive	positive	positive	positive	positive	positive	positive	positive	positive	positive	positive	positive	positive	positive	positive	positive	positive	positive	positive
lukS	Haemolysin gamma / leukocidin, component C	positive	positive	ambiguous	positive	positive	positive	positive	positive	positive	positive	positive	positive	positive	negative	positive	positive	positive	positive	positive	positive	positive	positive	positive	positive	positive	positive	positive	ambiguous	positive	ambiguous	positive	ambiguous	positive	positive	positive	negative	positive	ambiguous	positive	positive	positive	positive	positive	positive	positive	positive	ambiguous	ambiguous
lukS (ST22+ST45)		positive	positive	positive	positive	positive	positive	positive	positive	positive	positive	positive	positive	positive	negative	positive	positive	positive	positive	positive	positive	positive	positive	positive	positive	positive	positive	positive	positive	positive	positive	positive	positive	positive	positive	negative	positive	positive	positive	ambiguous	positive	positive	ambiguous	positive	positive	ambiguous	ambiguous	positive	positive
hlgA	Haemolysin gamma, component A	positive	positive	positive	positive	positive	positive	positive	positive	positive	positive	positive	positive	positive	positive	positive	positive	positive	positive	positive	positive	positive	positive	positive	positive	positive	positive	positive	positive	positive	positive	positive	positive	positive	positive	positive	positive	positive	positive	positive	positive	positive	positive	positive	positive	positive	positive	positive	positive
lukF-PV	Panton Valentine leukocidin F component	negative	negative	negative	negative	negative	negative	negative	negative	negative	negative	negative	negative	negative	positive	negative	negative	negative	negative	negative	negative	negative	negative	negative	negative	negative	negative	negative	negative	negative	negative	negative	negative	negative	negative	negative	negative	negative	negative	negative	negative	negative	negative	negative	negative	negative	negative	negative	negative
lukS-PV	Panton Valentine leukocidin S component	negative	negative	negative	negative	negative	negative	negative	negative	negative	negative	negative	negative	negative	positive	negative	negative	negative	negative	negative	negative	negative	negative	negative	negative	negative	negative	negative	negative	negative	negative	negative	negative	negative	negative	negative	negative	negative	negative	negative	negative	negative	negative	negative	negative	negative	negative	negative	negative
lukF-PV (P83)	S component of leukocidin from ruminant strains	negative	negative	negative	negative	negative	negative	negative	negative	negative	negative	negative	negative	negative	negative	negative	negative	negative	negative	negative	negative	negative	negative	negative	negative	negative	negative	negative	negative	negative	negative	negative	negative	negative	negative	negative	negative	negative	negative	negative	negative	negative	negative	negative	negative	negative	negative	negative	negative
lukM	F component of leukocidin from ruminant strains	negative	negative	negative	negative	negative	negative	negative	negative	negative	negative	negative	negative	negative	negative	negative	negative	negative	negative	negative	negative	negative	negative	negative	negative	negative	negative	negative	negative	negative	negative	negative	negative	negative	negative	negative	negative	negative	negative	negative	negative	negative	negative	negative	negative	negative	negative	negative	negative
lukD	Leukocidin D component	positive	negative	negative	positive	negative	negative	positive	negative	negative	positive	positive	negative	positive	negative	positive	negative	negative	negative	positive	positive	positive	negative	positive	negative	positive	positive	negative	negative	positive	negative	positive	negative	positive	positive	positive	negative	negative	negative	negative	positive	positive	negative	negative	negative	positive	positive	positive	positive
lukE	Leukocidin E component	positive	negative	negative	positive	negative	negative	positive	negative	negative	positive	positive	negative	positive	negative	positive	negative	negative	negative	positive	positive	positive	negative	positive	negative	positive	positive	negative	negative	positive	negative	positive	negative	positive	positive	positive	negative	negative	negative	negative	positive	positive	negative	negative	negative	positive	positive	positive	positive
lukX	Leukocidin/ haemolysin toxin family protein (lukA/B or lukG/H locus)	positive	positive	positive	positive	positive	positive	positive	positive	positive	positive	positive	positive	positive	negative	positive	positive	positive	positive	positive	positive	positive	positive	positive	positive	positive	positive	positive	positive	positive	positive	positive	positive	positive	positive	positive	positive	positive	positive	positive	positive	positive	positive	positive	positive	positive	positive	positive	positive
lukY	Leukocidin/ haemolysin toxin family protein (lukA/B or lukG/H locus)	positive	negative	negative	positive	negative	negative	positive	positive	positive	positive	positive	negative	positive	positive	positive	positive	negative	negative	positive	positive	positive	negative	positive	negative	positive	positive	negative	negative	positive	negative	positive	negative	positive	positive	positive	negative	positive	negative	positive	positive	positive	positive	negative	negative	positive	positive	positive	positive
lukY (ST30+ST45)		negative	positive	positive	negative	positive	positive	negative	negative	negative	negative	negative	positive	negative	negative	negative	negative	positive	positive	negative	negative	negative	positive	negative	positive	negative	negative	positive	positive	negative	positive	negative	positive	negative	negative	negative	positive	negative	positive	negative	negative	negative	negative	positive	positive	negative	negative	negative	negative
VIRULENCE : HAEMOLYSINS
name	explanation	result	result	result	result	result	result	result	result	result	result	result	result	result	result	result	result	result	result	result	result	result	result	result	result	result	result	result	result	result	result	result	result	result	result	result	result	result	result	result	result	result	result	result	result	result	result	result	result
corB/hl	Putative membrane protein (=hl)	positive	positive	positive	positive	positive	positive	positive	positive	positive	positive	positive	positive	positive	negative	positive	positive	positive	positive	positive	positive	positive	positive	positive	positive	positive	positive	positive	positive	positive	positive	positive	positive	positive	positive	positive	positive	positive	positive	positive	positive	positive	positive	positive	positive	positive	positive	positive	positive
hla	Haemolysin alpha	positive	positive	positive	positive	positive	positive	positive	positive	positive	positive	positive	positive	positive	positive	positive	positive	positive	positive	positive	positive	positive	positive	positive	positive	positive	positive	positive	positive	positive	positive	positive	positive	positive	positive	positive	positive	positive	positive	positive	positive	positive	positive	positive	positive	positive	positive	positive	positive
hlIII (consensus)	Putative membrane protein	positive	positive	positive	positive	positive	positive	positive	positive	positive	positive	positive	positive	positive	positive	positive	positive	positive	positive	positive	positive	positive	positive	positive	positive	positive	positive	positive	positive	positive	positive	positive	positive	positive	positive	positive	positive	positive	positive	positive	positive	positive	positive	positive	positive	positive	positive	positive	positive
hlIII (other than RF122)		positive	negative	negative	positive	negative	positive	positive	positive	negative	positive	positive	negative	positive	negative	positive	positive	negative	positive	positive	positive	positive	positive	positive	negative	positive	positive	positive	negative	positive	negative	positive	negative	positive	positive	positive	negative	positive	negative	negative	positive	positive	negative	positive	positive	positive	positive	positive	positive
hlb (total)	Haemolysin beta	ambiguous	negative	negative	positive	negative	positive	positive	positive	positive	positive	positive	positive	positive	positive	positive	positive	positive	positive	positive	positive	positive	positive	positive	negative	ambiguous	positive	positive	negative	ambiguous	negative	positive	negative	positive	positive	positive	negative	positive	negative	positive	positive	positive	positive	positive	positive	positive	positive	positive	positive
hlb-probe 1		negative	negative	negative	positive	negative	positive	negative	positive	positive	negative	negative	positive	positive	negative	negative	positive	positive	positive	negative	negative	positive	positive	positive	negative	negative	negative	ambiguous	negative	negative	negative	positive	negative	positive	negative	positive	negative	positive	negative	positive	positive	negative	negative	positive	positive	positive	positive	positive	positive
hlb-probe 2		negative	negative	negative	positive	negative	positive	negative	positive	positive	negative	negative	positive	positive	negative	negative	positive	positive	positive	negative	negative	positive	positive	positive	negative	negative	negative	positive	negative	negative	negative	positive	negative	positive	positive	positive	negative	positive	negative	positive	positive	negative	negative	positive	positive	positive	positive	positive	positive
hlb-probe 3		ambiguous	negative	negative	positive	negative	positive	positive	negative	positive	positive	positive	negative	positive	positive	positive	negative	negative	positive	positive	positive	positive	ambiguous	positive	negative	ambiguous	positive	negative	negative	ambiguous	negative	positive	negative	positive	positive	positive	negative	negative	negative	positive	positive	positive	positive	positive	ambiguous	positive	positive	positive	positive
un-disrupted hlb		negative	negative	negative	negative	negative	negative	negative	negative	negative	negative	negative	negative	negative	positive	negative	negative	negative	negative	negative	negative	negative	negative	negative	negative	negative	negative	negative	negative	negative	negative	negative	negative	negative	negative	negative	negative	negative	negative	negative	negative	negative	negative	negative	negative	negative	negative	negative	negative
VIRULENCE : HLB-CONV PHAGES
name	explanation	result	result	result	result	result	result	result	result	result	result	result	result	result	result	result	result	result	result	result	result	result	result	result	result	result	result	result	result	result	result	result	result	result	result	result	result	result	result	result	result	result	result	result	result	result	result	result	result
sak	Staphylokinase	negative	positive	positive	positive	positive	negative	negative	negative	positive	negative	negative	positive	positive	positive	negative	negative	positive	positive	negative	negative	positive	positive	positive	positive	negative	negative	positive	positive	negative	positive	positive	positive	positive	positive	positive	positive	negative	positive	positive	positive	negative	positive	positive	positive	positive	positive	positive	positive
chp	Chemotaxis-inhibiting protein (CHIPS)	positive	positive	positive	positive	positive	positive	positive	positive	positive	positive	positive	positive	positive	positive	positive	positive	positive	positive	positive	positive	negative	positive	negative	positive	positive	positive	positive	positive	positive	positive	negative	positive	positive	negative	negative	positive	positive	positive	positive	positive	positive	positive	negative	positive	negative	negative	negative	negative
scn	Staphylococcal complement inhibitor	positive	positive	positive	positive	positive	positive	positive	positive	positive	positive	positive	positive	positive	positive	positive	positive	positive	positive	positive	positive	positive	positive	positive	positive	positive	positive	positive	positive	positive	positive	positive	positive	positive	positive	positive	positive	positive	positive	positive	positive	positive	positive	positive	positive	positive	positive	positive	positive
VIRULENCE : OTHER FACTORS
name	explanation	result	result	result	result	result	result	result	result	result	result	result	result	result	result	result	result	result	result	result	result	result	result	result	result	result	result	result	result	result	result	result	result	result	result	result	result	result	result	result	result	result	result	result	result	result	result	result	result
etA	Exfoliative toxin serotype A	negative	negative	negative	negative	negative	negative	negative	negative	negative	negative	negative	negative	negative	negative	negative	negative	negative	negative	negative	negative	negative	negative	negative	negative	negative	negative	negative	negative	negative	negative	negative	negative	negative	negative	negative	negative	negative	negative	negative	negative	negative	negative	negative	negative	negative	negative	negative	negative
etB	Exfoliative toxin serotype B	negative	negative	negative	negative	negative	negative	negative	negative	negative	negative	negative	negative	negative	negative	negative	negative	negative	negative	negative	negative	negative	negative	negative	negative	negative	negative	negative	negative	negative	negative	negative	negative	negative	negative	negative	negative	negative	negative	negative	negative	negative	negative	negative	negative	negative	negative	negative	negative
etD	Exfoliative toxin D	negative	negative	negative	negative	negative	negative	negative	negative	negative	negative	negative	negative	negative	negative	negative	negative	negative	negative	negative	negative	negative	negative	negative	negative	negative	negative	negative	negative	negative	negative	negative	negative	negative	negative	negative	negative	negative	negative	negative	negative	negative	negative	negative	negative	negative	negative	negative	negative
edinA	Epidermal cell differentiation inhibitor	negative	negative	negative	negative	negative	negative	negative	negative	negative	negative	negative	negative	negative	negative	negative	negative	negative	negative	negative	negative	negative	negative	negative	negative	negative	negative	negative	negative	negative	negative	negative	negative	negative	negative	negative	negative	negative	negative	negative	negative	negative	negative	negative	negative	negative	negative	negative	negative
edinB	Epidermal cell differentiation inhibitor B	negative	negative	negative	negative	negative	negative	negative	negative	negative	negative	negative	negative	negative	positive	negative	negative	negative	negative	negative	negative	negative	negative	negative	negative	negative	negative	negative	negative	negative	negative	negative	negative	negative	negative	negative	negative	negative	negative	negative	negative	negative	negative	negative	negative	negative	negative	negative	negative
edinC	Epidermal cell differentiation inhibitor C	negative	negative	negative	negative	negative	negative	negative	negative	negative	negative	negative	negative	negative	negative	negative	negative	negative	negative	negative	negative	negative	negative	negative	negative	negative	negative	negative	negative	negative	negative	negative	negative	negative	negative	negative	negative	negative	negative	negative	negative	negative	negative	negative	negative	negative	negative	negative	negative
VIRULENCE : PROTEASES
name	explanation	result	result	result	result	result	result	result	result	result	result	result	result	result	result	result	result	result	result	result	result	result	result	result	result	result	result	result	result	result	result	result	result	result	result	result	result	result	result	result	result	result	result	result	result	result	result	result	result
aur (consensus)	Aureolysin	positive	ambiguous	negative	positive	negative	positive	positive	positive	positive	positive	positive	negative	positive	positive	positive	positive	negative	positive	positive	positive	positive	positive	positive	negative	positive	positive	positive	negative	positive	negative	positive	negative	positive	positive	positive	negative	positive	negative	positive	positive	positive	positive	positive	positive	positive	positive	positive	positive
aur (other than MRSA252)		positive	negative	negative	positive	negative	negative	positive	negative	negative	positive	positive	negative	positive	positive	positive	negative	negative	negative	positive	positive	positive	negative	positive	negative	positive	positive	negative	negative	positive	negative	positive	negative	positive	positive	positive	negative	negative	negative	positive	positive	positive	negative	negative	negative	positive	positive	positive	positive
aur (MRSA252)		negative	positive	positive	negative	positive	positive	negative	positive	negative	negative	negative	positive	negative	negative	negative	positive	positive	positive	negative	negative	negative	positive	negative	positive	negative	negative	positive	positive	negative	positive	negative	positive	negative	negative	negative	positive	positive	positive	negative	negative	negative	negative	positive	positive	negative	negative	negative	negative
splA	Serin-protease A	positive	negative	negative	positive	negative	negative	positive	negative	negative	positive	positive	negative	positive	negative	positive	negative	negative	negative	positive	positive	positive	negative	positive	negative	positive	positive	negative	negative	positive	negative	positive	negative	positive	positive	positive	negative	negative	negative	negative	positive	positive	negative	negative	negative	positive	positive	positive	positive
splB	Serin-protease B	positive	negative	negative	positive	negative	negative	positive	negative	negative	positive	positive	negative	positive	negative	positive	negative	negative	negative	positive	positive	positive	negative	positive	negative	positive	positive	negative	negative	positive	negative	positive	negative	positive	positive	positive	negative	negative	negative	negative	positive	positive	negative	negative	negative	positive	positive	positive	positive
splE	Serin-protease E	positive	negative	negative	positive	negative	negative	negative	negative	negative	positive	positive	negative	negative	negative	positive	negative	negative	positive	positive	positive	positive	positive	positive	negative	positive	positive	positive	negative	positive	negative	positive	negative	negative	positive	positive	negative	negative	negative	negative	positive	positive	negative	positive	positive	positive	positive	positive	positive
sspA	Glutamylendopeptidase	positive	positive	positive	positive	positive	positive	positive	positive	positive	positive	positive	positive	positive	positive	positive	positive	positive	positive	positive	positive	positive	positive	positive	positive	positive	positive	positive	positive	positive	positive	positive	positive	positive	positive	positive	positive	positive	positive	positive	positive	positive	positive	positive	positive	positive	positive	positive	positive
sspB	Staphopain B, protease	positive	positive	positive	positive	positive	positive	positive	positive	positive	positive	positive	positive	positive	positive	positive	positive	positive	positive	positive	positive	positive	positive	positive	positive	positive	positive	positive	positive	positive	positive	positive	positive	positive	positive	positive	positive	positive	positive	positive	positive	positive	positive	positive	positive	positive	positive	positive	positive
sspP (consensus)	Staphopain A (Staphylopain A), protease	positive	positive	positive	positive	positive	positive	positive	positive	positive	positive	positive	positive	positive	positive	positive	positive	positive	positive	positive	positive	positive	positive	positive	positive	positive	positive	positive	positive	positive	positive	positive	positive	positive	positive	positive	positive	positive	positive	positive	positive	positive	positive	positive	positive	positive	positive	positive	positive
sspP (other than ST93)		positive	positive	positive	positive	positive	positive	positive	positive	positive	positive	positive	positive	positive	positive	positive	positive	positive	positive	positive	positive	positive	positive	positive	positive	positive	positive	positive	positive	positive	positive	positive	positive	positive	positive	positive	positive	positive	positive	positive	positive	positive	positive	positive	positive	positive	positive	positive	positive
VIRULENCE : STAPHYLOCOCCAL SUPERANTIGEN/ENTEROTOXIN-LIKE GENES (SET/SSL)
name	explanation	result	result	result	result	result	result	result	result	result	result	result	result	result	result	result	result	result	result	result	result	result	result	result	result	result	result	result	result	result	result	result	result	result	result	result	result	result	result	result	result	result	result	result	result	result	result	result	result
selx/setC	Staphyl. exotoxin-like protein (=setC)	positive	positive	positive	positive	positive	negative	positive	positive	positive	positive	positive	positive	positive	negative	positive	positive	positive	negative	positive	positive	positive	negative	positive	positive	positive	positive	negative	positive	positive	positive	positive	positive	positive	positive	positive	positive	positive	positive	positive	positive	positive	positive	negative	negative	positive	positive	positive	positive
ssl01/set6, probe 1_11	Staphylococcal superantigen-like protein 1	negative	negative	negative	negative	negative	negative	negative	positive	positive	negative	negative	negative	positive	negative	negative	positive	negative	negative	negative	negative	negative	negative	positive	negative	negative	negative	negative	negative	negative	negative	positive	negative	positive	negative	negative	negative	positive	negative	negative	positive	negative	positive	negative	negative	negative	negative	positive	positive
ssl01/set6, probe 1_12		negative	positive	ambiguous	negative	positive	positive	negative	positive	positive	negative	negative	ambiguous	ambiguous	negative	negative	positive	ambiguous	positive	negative	negative	negative	positive	ambiguous	positive	negative	negative	positive	negative	negative	positive	negative	negative	positive	negative	ambiguous	negative	positive	positive	negative	negative	negative	positive	positive	positive	negative	negative	negative	negative
ssl01/set6, probe 2_11		negative	positive	positive	positive	positive	positive	ambiguous	negative	negative	positive	ambiguous	positive	negative	negative	positive	negative	positive	positive	positive	positive	negative	positive	negative	positive	positive	positive	positive	positive	positive	positive	negative	positive	negative	negative	negative	positive	negative	positive	positive	negative	positive	negative	positive	positive	negative	negative	negative	negative
ssl01/set6, probe 2_12		negative	negative	negative	positive	negative	negative	negative	negative	negative	negative	negative	negative	negative	positive	negative	negative	negative	negative	negative	negative	negative	negative	negative	negative	negative	negative	negative	negative	negative	negative	positive	negative	negative	negative	negative	negative	negative	negative	positive	negative	negative	negative	negative	negative	negative	negative	positive	positive
ssl01/set6, probe 4_11		positive	positive	positive	negative	positive	positive	positive	positive	positive	positive	positive	positive	positive	negative	positive	positive	positive	positive	positive	positive	negative	positive	positive	positive	positive	positive	positive	positive	positive	positive	negative	ambiguous	positive	positive	positive	ambiguous	positive	positive	negative	negative	positive	positive	positive	positive	negative	negative	negative	negative
ssl01/set6, probe for RF122		negative	negative	negative	negative	negative	negative	negative	negative	negative	negative	negative	negative	negative	positive	negative	negative	negative	negative	negative	negative	positive	negative	negative	negative	negative	negative	negative	negative	negative	negative	negative	negative	negative	positive	positive	negative	negative	negative	negative	negative	negative	negative	negative	negative	positive	positive	negative	negative
ssl01/set6 (COL)		negative	negative	negative	negative	negative	negative	negative	negative	negative	negative	negative	negative	positive	negative	negative	negative	negative	negative	negative	negative	negative	negative	positive	negative	negative	negative	negative	negative	negative	negative	negative	negative	negative	negative	negative	negative	negative	negative	negative	negative	negative	negative	negative	negative	negative	negative	negative	negative
ssl01/set6 (Mu50+N315)		negative	negative	negative	negative	negative	negative	negative	positive	positive	negative	negative	negative	ambiguous	negative	negative	positive	negative	negative	negative	negative	negative	negative	ambiguous	negative	negative	negative	negative	negative	negative	negative	negative	negative	positive	negative	negative	negative	positive	negative	negative	negative	negative	positive	negative	negative	negative	negative	negative	negative
ssl01/set6 (MW2+MSSA476)		negative	negative	negative	positive	negative	negative	negative	negative	negative	negative	negative	negative	negative	negative	negative	negative	negative	negative	negative	negative	negative	negative	negative	negative	negative	negative	negative	negative	negative	negative	negative	negative	negative	negative	negative	negative	negative	negative	positive	negative	negative	negative	negative	negative	negative	negative	negative	negative
ssl01/set6 (MRSA252)		negative	positive	negative	negative	positive	positive	negative	negative	negative	negative	negative	negative	negative	negative	negative	negative	negative	positive	negative	negative	negative	positive	negative	positive	negative	negative	positive	negative	negative	positive	negative	negative	negative	negative	negative	negative	negative	positive	negative	negative	negative	negative	positive	positive	negative	negative	negative	negative
ssl01/set6 (RF122)		negative	negative	negative	negative	negative	negative	negative	negative	negative	negative	negative	negative	negative	positive	negative	negative	negative	negative	negative	negative	positive	negative	negative	negative	negative	negative	negative	negative	negative	negative	negative	negative	negative	negative	negative	negative	negative	negative	negative	negative	negative	negative	negative	negative	positive	positive	negative	negative
ssl01/set6 (other alleles)		positive	negative	positive	negative	negative	negative	positive	negative	negative	positive	positive	positive	negative	negative	positive	negative	positive	negative	positive	positive	negative	negative	negative	negative	positive	positive	negative	positive	positive	negative	positive	positive	negative	positive	positive	positive	negative	negative	negative	positive	positive	negative	negative	negative	negative	negative	positive	positive
ssl02/set7	Staphylococcal superantigen-like protein 2	positive	ambiguous	ambiguous	positive	ambiguous	negative	positive	ambiguous	positive	positive	positive	ambiguous	positive	positive	positive	ambiguous	ambiguous	ambiguous	positive	positive	positive	negative	positive	ambiguous	positive	positive	negative	negative	positive	ambiguous	positive	negative	positive	positive	positive	negative	ambiguous	ambiguous	positive	positive	positive	positive	negative	negative	positive	positive	positive	positive
ssl02/set7 (MRSA252)		negative	positive	positive	negative	positive	positive	negative	positive	negative	negative	negative	positive	negative	ambiguous	ambiguous	positive	positive	positive	ambiguous	ambiguous	negative	positive	negative	positive	negative	negative	positive	positive	negative	positive	negative	positive	ambiguous	negative	negative	positive	positive	positive	negative	negative	negative	negative	positive	positive	negative	negative	negative	negative
ssl03/set8, probe 1	Staphylococcal superantigen-like protein 3	positive	negative	negative	positive	negative	negative	positive	negative	positive	positive	positive	negative	positive	negative	positive	negative	negative	negative	positive	positive	negative	negative	positive	negative	positive	positive	negative	negative	positive	negative	positive	negative	positive	positive	positive	negative	negative	negative	positive	positive	positive	positive	negative	negative	negative	negative	positive	positive
ssl03/set8, probe 2		positive	negative	negative	positive	negative	negative	positive	negative	positive	positive	positive	negative	positive	negative	positive	negative	negative	negative	positive	positive	negative	negative	positive	negative	positive	positive	negative	negative	positive	negative	positive	negative	positive	positive	positive	negative	negative	negative	positive	positive	positive	positive	negative	negative	negative	negative	positive	positive
ssl03/set8 (MRSA252, SAR0424)		negative	negative	negative	negative	negative	positive	negative	negative	negative	negative	negative	negative	negative	negative	negative	negative	negative	positive	negative	negative	negative	positive	negative	negative	negative	negative	positive	negative	negative	negative	negative	negative	negative	negative	negative	negative	negative	negative	negative	negative	negative	negative	positive	positive	negative	negative	negative	negative
ssl04/set9	Staphylococcal superantigen-like protein 4	positive	negative	negative	positive	negative	negative	positive	negative	positive	positive	positive	negative	positive	negative	positive	negative	negative	negative	positive	positive	positive	negative	positive	negative	positive	positive	negative	negative	positive	negative	positive	negative	positive	positive	positive	negative	negative	negative	ambiguous	positive	positive	positive	negative	negative	positive	positive	positive	positive
ssl04/set9 (MRSA252, SAR0425)		negative	positive	positive	negative	positive	positive	negative	positive	negative	negative	negative	positive	negative	negative	negative	positive	positive	positive	negative	negative	negative	positive	negative	positive	negative	negative	positive	ambiguous	negative	positive	negative	positive	negative	negative	negative	positive	positive	positive	negative	negative	negative	negative	positive	positive	negative	negative	negative	negative
ssl05/set3, probe 1	Staphylococcal superantigen-like protein 5	positive	negative	negative	positive	negative	negative	positive	negative	positive	positive	positive	negative	positive	negative	positive	negative	negative	negative	positive	positive	positive	negative	positive	negative	positive	positive	negative	negative	positive	negative	positive	negative	positive	positive	positive	negative	negative	negative	negative	positive	positive	positive	negative	negative	positive	positive	positive	positive
ssl05/set3, probe 2		ambiguous	negative	negative	positive	negative	negative	ambiguous	negative	ambiguous	ambiguous	ambiguous	negative	positive	negative	ambiguous	negative	negative	negative	ambiguous	ambiguous	ambiguous	negative	positive	negative	ambiguous	ambiguous	negative	negative	ambiguous	negative	positive	negative	positive	positive	positive	negative	negative	negative	negative	ambiguous	ambiguous	ambiguous	negative	negative	ambiguous	ambiguous	positive	positive
ssl05/set3 (RF122)		positive	negative	negative	ambiguous	negative	negative	positive	negative	positive	positive	positive	negative	ambiguous	negative	positive	negative	negative	negative	positive	positive	positive	negative	ambiguous	negative	positive	positive	negative	negative	positive	negative	negative	negative	ambiguous	ambiguous	ambiguous	negative	negative	negative	positive	positive	positive	positive	negative	negative	positive	positive	negative	negative
ssl05/set3 (MRSA252)		negative	positive	positive	negative	positive	positive	negative	positive	negative	negative	negative	positive	negative	negative	negative	positive	positive	positive	negative	negative	negative	positive	negative	positive	negative	negative	positive	positive	negative	positive	negative	positive	negative	negative	negative	negative	positive	positive	negative	negative	negative	negative	positive	positive	negative	negative	negative	negative
ssl06/set21	Staphylococcal superantigen-like protein 6	positive	negative	negative	positive	negative	negative	positive	negative	negative	positive	positive	negative	positive	negative	positive	negative	negative	negative	positive	positive	negative	negative	positive	negative	positive	positive	negative	negative	positive	negative	positive	negative	negative	negative	negative	negative	negative	negative	negative	negative	positive	negative	negative	negative	negative	negative	positive	positive
ssl06 (NCTC8325+MW2)		positive	positive	ambiguous	positive	positive	ambiguous	positive	negative	negative	positive	positive	negative	positive	negative	positive	negative	negative	ambiguous	positive	positive	negative	negative	positive	positive	positive	positive	negative	negative	positive	ambiguous	positive	negative	negative	negative	negative	negative	positive	ambiguous	negative	negative	positive	negative	ambiguous	negative	negative	negative	positive	positive
ssl07/set1	Staphylococcal superantigen-like protein 7	positive	negative	negative	positive	negative	negative	positive	ambiguous	positive	positive	positive	negative	positive	negative	positive	ambiguous	negative	negative	positive	positive	positive	negative	positive	negative	positive	positive	negative	negative	positive	negative	positive	negative	positive	positive	positive	negative	ambiguous	negative	positive	positive	positive	positive	negative	negative	positive	positive	positive	positive
ssl07/set1 (MRSA252)		ambiguous	ambiguous	negative	ambiguous	negative	positive	ambiguous	ambiguous	ambiguous	ambiguous	ambiguous	negative	negative	negative	ambiguous	ambiguous	negative	positive	ambiguous	ambiguous	ambiguous	positive	negative	ambiguous	ambiguous	ambiguous	positive	negative	ambiguous	ambiguous	negative	negative	ambiguous	negative	negative	negative	positive	negative	ambiguous	ambiguous	ambiguous	ambiguous	positive	positive	ambiguous	ambiguous	ambiguous	ambiguous
ssl07/set1 (AF188836)		negative	positive	positive	ambiguous	positive	ambiguous	ambiguous	positive	negative	ambiguous	negative	negative	negative	negative	ambiguous	positive	negative	ambiguous	ambiguous	ambiguous	ambiguous	ambiguous	negative	positive	negative	negative	negative	positive	negative	positive	negative	positive	negative	negative	negative	negative	ambiguous	positive	negative	negative	negative	negative	negative	negative	negative	negative	negative	negative
ssl08/set12, probe 1	Staphylococcal superantigen-like protein 8	ambiguous	negative	negative	positive	negative	negative	ambiguous	negative	positive	positive	positive	negative	positive	negative	positive	negative	negative	negative	positive	positive	positive	negative	positive	negative	ambiguous	positive	negative	negative	ambiguous	negative	positive	negative	positive	positive	positive	negative	negative	negative	positive	positive	positive	positive	negative	negative	positive	positive	positive	positive
ssl08/set12, probe 2		positive	negative	negative	positive	negative	negative	positive	negative	positive	positive	positive	negative	positive	negative	positive	negative	negative	negative	positive	positive	positive	negative	positive	negative	positive	positive	negative	negative	positive	negative	positive	negative	positive	positive	positive	negative	negative	negative	positive	positive	positive	positive	negative	negative	positive	positive	positive	positive
ssl09/set5, probe 1	Staphylococcal superantigen-like protein 9	positive	negative	negative	positive	negative	negative	positive	negative	positive	positive	positive	negative	positive	negative	positive	negative	negative	negative	positive	positive	positive	negative	positive	negative	positive	positive	negative	negative	positive	negative	positive	negative	positive	positive	positive	negative	negative	negative	positive	positive	positive	positive	negative	negative	positive	positive	positive	positive
ssl09/set5, probe 2		positive	negative	negative	positive	negative	negative	positive	negative	positive	positive	positive	negative	positive	negative	positive	negative	negative	negative	positive	positive	positive	negative	positive	negative	positive	positive	negative	negative	positive	negative	positive	negative	positive	positive	positive	negative	negative	negative	positive	positive	positive	positive	negative	negative	positive	positive	positive	positive
ssl09/set5 (MRSA252)		negative	positive	positive	negative	positive	positive	negative	positive	negative	negative	negative	positive	negative	negative	negative	positive	positive	positive	negative	negative	negative	positive	negative	positive	negative	negative	positive	positive	negative	positive	negative	positive	negative	negative	negative	negative	positive	positive	negative	negative	negative	negative	positive	positive	negative	negative	negative	negative
ssl10/set4	Staphylococcal superantigen-like protein 10	ambiguous	ambiguous	positive	positive	positive	ambiguous	ambiguous	ambiguous	ambiguous	ambiguous	ambiguous	ambiguous	positive	positive	ambiguous	ambiguous	ambiguous	ambiguous	ambiguous	ambiguous	positive	ambiguous	positive	ambiguous	ambiguous	ambiguous	ambiguous	ambiguous	ambiguous	ambiguous	positive	ambiguous	positive	positive	positive	negative	ambiguous	ambiguous	negative	positive	positive	positive	ambiguous	ambiguous	positive	positive	positive	positive
ssl10 (RF122)		positive	negative	negative	negative	negative	negative	positive	negative	positive	positive	positive	negative	negative	negative	positive	negative	negative	negative	positive	positive	negative	negative	negative	negative	positive	positive	negative	negative	positive	negative	negative	negative	negative	ambiguous	negative	negative	negative	negative	positive	negative	ambiguous	ambiguous	negative	negative	negative	negative	negative	negative
ssl10/set4 (MRSA252)		negative	positive	ambiguous	ambiguous	ambiguous	positive	ambiguous	positive	negative	negative	negative	positive	ambiguous	negative	negative	positive	positive	positive	ambiguous	ambiguous	ambiguous	positive	ambiguous	positive	negative	negative	positive	positive	negative	positive	ambiguous	positive	ambiguous	negative	ambiguous	negative	positive	positive	negative	negative	negative	negative	positive	positive	ambiguous	ambiguous	ambiguous	ambiguous
ssl11/set2 (COL)	Staphylococcal superantigene-like protein 11	negative	negative	negative	negative	negative	negative	negative	negative	negative	negative	negative	negative	positive	negative	negative	negative	negative	negative	negative	negative	negative	negative	positive	negative	negative	negative	negative	negative	negative	negative	negative	negative	negative	negative	positive	negative	negative	negative	negative	negative	negative	negative	negative	negative	negative	negative	negative	negative
ssl11/set2 (MRSA252)		positive	negative	negative	negative	negative	positive	positive	negative	negative	positive	positive	negative	negative	negative	positive	negative	negative	positive	positive	positive	negative	positive	negative	negative	positive	positive	positive	negative	positive	negative	negative	negative	negative	negative	negative	negative	positive	negative	positive	negative	positive	negative	positive	positive	negative	negative	negative	negative
setB3	Staphylococcal exotoxin-like protein, second locus	positive	negative	negative	positive	negative	negative	positive	negative	positive	positive	positive	negative	positive	positive	positive	negative	negative	negative	positive	positive	positive	negative	positive	negative	positive	positive	negative	negative	positive	negative	positive	negative	positive	positive	positive	negative	negative	negative	positive	positive	positive	positive	negative	negative	positive	positive	positive	positive
setB3 (MRSA252)		negative	positive	positive	negative	positive	positive	negative	positive	negative	negative	negative	positive	negative	negative	negative	positive	positive	positive	negative	negative	negative	positive	negative	positive	negative	negative	positive	positive	negative	positive	negative	positive	negative	negative	negative	positive	positive	positive	negative	negative	negative	negative	positive	positive	negative	negative	negative	negative
setB2		positive	negative	negative	positive	negative	negative	positive	negative	positive	positive	positive	negative	positive	positive	positive	negative	negative	negative	positive	positive	positive	negative	positive	negative	positive	positive	negative	negative	positive	negative	positive	negative	positive	positive	positive	negative	negative	negative	positive	positive	positive	positive	negative	negative	positive	positive	positive	positive
setB2 (MRSA252)		negative	negative	negative	negative	negative	positive	negative	positive	negative	negative	negative	negative	negative	negative	negative	positive	negative	positive	negative	negative	negative	positive	negative	ambiguous	negative	negative	positive	negative	negative	negative	negative	negative	negative	negative	negative	negative	positive	negative	negative	negative	negative	negative	positive	positive	negative	negative	negative	negative
setB1		positive	negative	negative	positive	negative	positive	positive	positive	positive	positive	positive	negative	positive	positive	positive	positive	negative	positive	positive	positive	positive	positive	positive	negative	positive	positive	positive	negative	positive	negative	positive	negative	positive	positive	positive	negative	positive	negative	positive	positive	positive	positive	positive	positive	positive	positive	positive	positive
CAPSULE- AND BIOFILM-ASSOCIATED GENES
name	explanation	result	result	result	result	result	result	result	result	result	result	result	result	result	result	result	result	result	result	result	result	result	result	result	result	result	result	result	result	result	result	result	result	result	result	result	result	result	result	result	result	result	result	result	result	result	result	result	result
cap 1 (total)	Capsule type 1	negative	negative	negative	negative	negative	negative	negative	negative	negative	negative	negative	negative	negative	negative	negative	negative	negative	negative	negative	negative	negative	negative	negative	negative	negative	negative	negative	negative	negative	negative	negative	negative	negative	negative	negative	negative	negative	negative	negative	negative	negative	negative	negative	negative	negative	negative	negative	negative
capH1	Capsular polysaccharide synthesis enzyme	negative	negative	negative	negative	negative	negative	negative	negative	negative	negative	negative	negative	negative	negative	negative	negative	negative	negative	negative	negative	negative	negative	negative	negative	negative	negative	negative	negative	negative	negative	negative	negative	negative	negative	negative	negative	negative	negative	negative	negative	negative	negative	negative	negative	negative	negative	negative	negative
capJ1	O-antigen polymerase	negative	negative	negative	negative	negative	negative	negative	negative	negative	negative	negative	negative	negative	negative	negative	negative	negative	negative	negative	negative	negative	negative	negative	negative	negative	negative	negative	negative	negative	negative	negative	negative	negative	negative	negative	negative	negative	negative	negative	negative	negative	negative	negative	negative	negative	negative	negative	negative
capK1	Capsular polysaccharide biosynthesis protein	negative	negative	negative	negative	negative	negative	negative	negative	negative	negative	negative	negative	negative	negative	negative	negative	negative	negative	negative	negative	negative	negative	negative	negative	negative	negative	negative	negative	negative	negative	negative	negative	negative	negative	negative	negative	negative	negative	negative	negative	negative	negative	negative	negative	negative	negative	negative	negative
cap 5 (total)	Capsule type 5	negative	negative	negative	negative	negative	negative	negative	positive	negative	negative	negative	negative	positive	positive	negative	positive	negative	negative	negative	negative	positive	negative	positive	negative	negative	negative	negative	negative	negative	negative	negative	negative	positive	negative	negative	negative	positive	negative	positive	positive	negative	negative	negative	negative	positive	positive	negative	negative
capH5	Capsular polysaccharide synthesis enzyme	negative	negative	negative	negative	negative	negative	negative	positive	negative	negative	negative	negative	positive	positive	negative	positive	negative	negative	negative	negative	positive	negative	positive	negative	negative	negative	negative	negative	negative	negative	negative	negative	positive	negative	negative	negative	positive	negative	positive	positive	negative	negative	negative	negative	positive	positive	negative	negative
capJ5	O-antigen polymerase	negative	negative	negative	negative	negative	negative	negative	positive	negative	negative	negative	negative	positive	positive	negative	positive	negative	negative	negative	negative	positive	negative	positive	negative	negative	negative	negative	negative	negative	negative	negative	negative	positive	negative	negative	negative	positive	negative	positive	positive	negative	negative	negative	negative	positive	positive	negative	negative
capK5	Capsular polysaccharide biosynthesis protein	negative	negative	negative	negative	negative	negative	negative	positive	negative	negative	negative	negative	positive	positive	negative	positive	negative	negative	negative	negative	positive	negative	positive	negative	negative	negative	negative	negative	negative	negative	negative	negative	positive	negative	negative	negative	positive	negative	positive	positive	negative	negative	negative	negative	positive	positive	negative	negative
cap 8 (total)	Capsule type 8	positive	positive	positive	positive	positive	positive	positive	negative	positive	positive	positive	positive	negative	negative	positive	negative	positive	positive	positive	positive	negative	positive	negative	positive	positive	positive	positive	positive	positive	positive	positive	positive	negative	positive	positive	positive	negative	positive	negative	negative	positive	positive	positive	positive	negative	negative	positive	positive
capH8	Capsular polysaccharide synthesis enzyme	positive	positive	positive	positive	positive	positive	positive	negative	positive	positive	positive	positive	negative	negative	positive	negative	positive	positive	positive	positive	negative	positive	negative	positive	positive	positive	positive	positive	positive	positive	positive	positive	negative	positive	positive	positive	negative	positive	negative	negative	positive	positive	positive	positive	negative	negative	positive	positive
capI8	Capsular polysaccharide biosynthesis protein	positive	positive	positive	positive	positive	positive	positive	negative	positive	positive	positive	positive	negative	negative	positive	negative	positive	positive	positive	positive	negative	positive	negative	positive	positive	positive	positive	positive	positive	positive	positive	positive	negative	positive	positive	positive	negative	positive	negative	negative	positive	positive	positive	positive	negative	negative	positive	positive
capJ8	O-antigen polymerase	positive	positive	positive	positive	positive	positive	positive	negative	positive	positive	positive	positive	negative	negative	positive	negative	positive	positive	positive	positive	negative	positive	negative	positive	positive	positive	positive	positive	positive	positive	positive	positive	negative	positive	positive	positive	negative	positive	negative	negative	positive	positive	positive	positive	negative	negative	positive	positive
capK8	Capsular polysaccharide biosynthesis protein	positive	positive	positive	positive	positive	positive	positive	negative	positive	positive	positive	positive	negative	negative	positive	negative	positive	positive	positive	positive	negative	positive	negative	positive	positive	positive	positive	positive	positive	positive	positive	positive	negative	positive	positive	positive	negative	positive	negative	negative	positive	positive	positive	positive	negative	negative	positive	positive
icaA	Intercellular adhesion protein A	positive	positive	positive	positive	positive	positive	positive	positive	positive	positive	positive	positive	positive	positive	positive	positive	positive	positive	positive	positive	positive	positive	positive	positive	positive	positive	positive	positive	positive	positive	positive	positive	positive	positive	positive	positive	positive	positive	positive	positive	positive	positive	positive	positive	positive	positive	positive	positive
icaC	Intercellular adhesion protein C	positive	positive	positive	positive	positive	positive	positive	positive	positive	positive	positive	positive	positive	negative	positive	positive	positive	positive	positive	positive	positive	positive	positive	positive	positive	positive	positive	positive	positive	positive	positive	positive	positive	positive	positive	positive	positive	positive	positive	positive	positive	positive	positive	positive	positive	positive	positive	positive
icaD	Biofilm PIA synthesis protein D	positive	positive	positive	positive	positive	positive	positive	positive	positive	positive	positive	positive	positive	positive	positive	positive	positive	positive	positive	positive	positive	positive	positive	positive	positive	positive	positive	positive	positive	positive	positive	positive	positive	positive	positive	positive	positive	positive	positive	positive	positive	positive	positive	positive	positive	positive	positive	positive
bap	Surface protein involved in biofilm formation	negative	negative	negative	negative	negative	negative	negative	negative	negative	negative	negative	negative	negative	negative	negative	negative	negative	negative	negative	negative	negative	negative	negative	negative	negative	negative	negative	negative	negative	negative	negative	negative	negative	negative	negative	negative	negative	negative	negative	negative	negative	negative	negative	negative	negative	negative	negative	negative
ADHAESION FACTORS / GENES ENCODING MICROBIAL SURFACE COMPONENTS RECOGNIZING ADHESIVE MATRIX MOLECULES (MSCRAMM GENES)
name	explanation	result	result	result	result	result	result	result	result	result	result	result	result	result	result	result	result	result	result	result	result	result	result	result	result	result	result	result	result	result	result	result	result	result	result	result	result	result	result	result	result	result	result	result	result	result	result	result	result
bbp (total)	Bone sialoprotein-binding protein	positive	positive	negative	positive	positive	positive	positive	positive	positive	positive	positive	positive	positive	positive	positive	positive	positive	positive	positive	positive	positive	negative	positive	positive	positive	positive	positive	positive	positive	positive	positive	positive	positive	positive	negative	positive	positive	positive	negative	positive	positive	positive	positive	positive	negative	negative	positive	positive
bbp (consensus)		positive	positive	negative	positive	positive	positive	positive	positive	positive	positive	positive	positive	positive	positive	positive	positive	positive	positive	positive	positive	positive	negative	positive	positive	positive	positive	positive	positive	positive	positive	positive	positive	positive	positive	negative	positive	positive	positive	negative	positive	positive	positive	positive	positive	negative	negative	positive	positive
bbp (COL+MW2)		negative	ambiguous	negative	positive	negative	negative	negative	negative	negative	negative	negative	negative	positive	positive	negative	negative	negative	ambiguous	negative	negative	negative	negative	positive	negative	negative	negative	negative	negative	negative	negative	positive	negative	negative	positive	negative	negative	negative	negative	negative	negative	negative	negative	negative	negative	negative	negative	positive	positive
bbp (MRSA252)		negative	negative	negative	negative	negative	positive	negative	negative	negative	negative	negative	negative	negative	negative	negative	negative	negative	positive	negative	negative	negative	negative	negative	negative	negative	negative	positive	negative	negative	negative	ambiguous	negative	negative	negative	negative	negative	negative	negative	negative	negative	negative	negative	positive	positive	negative	negative	ambiguous	ambiguous
bbp (Mu50)		positive	negative	negative	negative	negative	negative	positive	negative	negative	positive	positive	negative	negative	negative	positive	negative	negative	negative	positive	positive	positive	negative	negative	negative	positive	positive	negative	negative	positive	negative	negative	negative	positive	negative	negative	negative	negative	negative	negative	positive	positive	negative	negative	negative	negative	negative	negative	negative
bbp (RF122)		negative	negative	negative	negative	negative	negative	negative	negative	negative	negative	negative	negative	negative	negative	negative	negative	negative	negative	negative	negative	negative	negative	negative	negative	negative	negative	negative	negative	negative	negative	negative	negative	negative	negative	negative	negative	negative	negative	negative	negative	negative	negative	negative	negative	negative	negative	negative	negative
bbp (ST45)		negative	positive	negative	negative	positive	negative	negative	positive	negative	negative	negative	positive	negative	negative	negative	positive	positive	negative	negative	negative	negative	negative	negative	positive	negative	negative	negative	positive	negative	positive	negative	positive	negative	negative	negative	positive	positive	positive	negative	negative	negative	negative	negative	negative	negative	negative	negative	negative
clfA (total)	Clumping factor A	positive	positive	positive	positive	positive	positive	positive	positive	positive	positive	positive	positive	positive	positive	positive	positive	positive	positive	positive	positive	positive	positive	positive	positive	positive	positive	positive	positive	positive	positive	positive	positive	positive	positive	positive	positive	positive	positive	positive	positive	positive	positive	positive	positive	positive	positive	positive	positive
clfA (consensus)		positive	positive	positive	positive	positive	positive	positive	positive	positive	positive	positive	positive	positive	positive	positive	positive	positive	positive	positive	positive	positive	positive	positive	positive	positive	positive	positive	positive	positive	positive	positive	positive	positive	positive	positive	positive	positive	positive	positive	positive	positive	positive	positive	positive	positive	positive	positive	positive
clfA (COL+RF122)		negative	ambiguous	ambiguous	negative	ambiguous	ambiguous	negative	positive	positive	negative	negative	ambiguous	positive	positive	negative	positive	ambiguous	ambiguous	negative	negative	positive	ambiguous	positive	ambiguous	negative	negative	ambiguous	negative	negative	ambiguous	positive	negative	negative	negative	positive	negative	positive	ambiguous	positive	positive	negative	positive	ambiguous	ambiguous	positive	positive	positive	positive
clfA (MRSA252)		negative	negative	negative	negative	negative	positive	negative	ambiguous	ambiguous	negative	negative	negative	ambiguous	ambiguous	negative	ambiguous	negative	positive	negative	negative	ambiguous	positive	ambiguous	negative	negative	negative	positive	negative	negative	negative	ambiguous	negative	negative	negative	ambiguous	negative	ambiguous	negative	ambiguous	ambiguous	negative	ambiguous	positive	positive	ambiguous	ambiguous	ambiguous	ambiguous
clfA (Mu50+MW2)		positive	positive	positive	positive	positive	negative	positive	ambiguous	ambiguous	positive	positive	positive	ambiguous	ambiguous	positive	ambiguous	positive	negative	positive	positive	ambiguous	negative	ambiguous	positive	positive	positive	negative	positive	positive	positive	ambiguous	positive	positive	positive	ambiguous	positive	ambiguous	positive	ambiguous	ambiguous	positive	ambiguous	negative	negative	ambiguous	ambiguous	ambiguous	ambiguous
clfB (total)	Clumping factor B	positive	positive	positive	positive	positive	positive	positive	positive	positive	positive	positive	positive	positive	positive	positive	positive	positive	positive	positive	positive	positive	positive	positive	positive	positive	positive	positive	positive	positive	positive	positive	positive	positive	positive	positive	positive	positive	positive	positive	positive	positive	positive	positive	positive	positive	positive	positive	positive
clfB (consensus)		positive	positive	positive	positive	positive	positive	positive	positive	positive	positive	positive	positive	positive	positive	positive	positive	positive	positive	positive	positive	positive	positive	positive	positive	positive	positive	positive	positive	positive	positive	positive	positive	positive	positive	positive	positive	positive	positive	positive	positive	positive	positive	positive	positive	positive	positive	positive	positive
clfB (COL+Mu50)		negative	negative	negative	negative	negative	negative	negative	negative	negative	negative	negative	negative	positive	negative	negative	negative	negative	negative	negative	negative	negative	negative	positive	negative	negative	negative	negative	negative	negative	negative	negative	negative	positive	negative	negative	negative	negative	negative	negative	negative	negative	negative	negative	negative	negative	negative	negative	negative
clfB (MW2)		positive	positive	positive	negative	positive	negative	positive	positive	ambiguous	positive	positive	positive	negative	ambiguous	positive	positive	positive	negative	positive	positive	negative	negative	negative	positive	positive	positive	negative	positive	positive	positive	negative	positive	negative	negative	negative	positive	positive	positive	negative	negative	positive	ambiguous	negative	negative	negative	negative	negative	negative
clfB (RF122)		ambiguous	ambiguous	ambiguous	positive	ambiguous	positive	ambiguous	ambiguous	positive	ambiguous	ambiguous	ambiguous	negative	positive	ambiguous	ambiguous	ambiguous	positive	ambiguous	ambiguous	positive	positive	negative	ambiguous	ambiguous	ambiguous	positive	ambiguous	ambiguous	ambiguous	positive	ambiguous	negative	positive	positive	ambiguous	ambiguous	ambiguous	positive	positive	ambiguous	positive	positive	negative	negative	positive	positive	positive
cna	Collagen-binding adhesin	negative	positive	positive	positive	positive	positive	negative	positive	negative	negative	negative	positive	negative	positive	negative	positive	positive	positive	negative	negative	negative	positive	negative	positive	negative	negative	positive	positive	negative	positive	negative	positive	negative	positive	positive	positive	positive	positive	positive	negative	negative	negative	positive	positive	negative	negative	negative	negative
ebh (consensus)	Cell wall associated fibronectin-binding protein	positive	positive	positive	positive	positive	positive	positive	positive	positive	positive	positive	positive	positive	positive	positive	positive	positive	positive	positive	positive	positive	positive	positive	positive	positive	positive	positive	positive	positive	positive	positive	positive	positive	positive	positive	positive	positive	positive	positive	positive	positive	positive	positive	positive	positive	positive	positive	positive
ebpS (total)	Cell surface elastin binding protein	positive	positive	positive	positive	positive	positive	positive	positive	positive	positive	positive	positive	positive	positive	positive	positive	positive	positive	positive	positive	positive	positive	positive	positive	positive	positive	positive	positive	positive	positive	positive	positive	positive	positive	positive	positive	positive	positive	positive	positive	positive	positive	positive	positive	positive	positive	positive	positive
ebpS, probe 2		positive	positive	positive	positive	positive	positive	positive	positive	positive	positive	positive	positive	positive	positive	positive	positive	positive	positive	positive	positive	positive	positive	positive	positive	positive	positive	positive	positive	positive	positive	positive	positive	positive	positive	positive	positive	positive	positive	positive	positive	positive	positive	positive	positive	positive	positive	positive	positive
ebpS, probe 1		positive	negative	negative	positive	negative	positive	positive	negative	positive	positive	positive	negative	positive	positive	positive	negative	negative	positive	positive	positive	positive	positive	positive	negative	positive	positive	positive	negative	positive	negative	positive	negative	positive	positive	positive	negative	negative	negative	negative	positive	positive	positive	positive	positive	positive	positive	positive	positive
ebpS (01-1111)		negative	positive	positive	negative	positive	negative	negative	positive	negative	negative	negative	positive	negative	negative	negative	positive	positive	negative	negative	negative	negative	negative	negative	positive	negative	negative	negative	positive	negative	positive	negative	positive	negative	negative	negative	positive	positive	positive	positive	negative	negative	negative	negative	negative	negative	negative	negative	negative
ebpS (COL)		positive	negative	negative	positive	negative	negative	positive	positive	positive	positive	positive	negative	positive	negative	positive	positive	negative	negative	positive	positive	negative	negative	positive	negative	positive	positive	negative	negative	positive	negative	positive	negative	negative	negative	negative	negative	positive	negative	negative	negative	positive	positive	negative	negative	negative	negative	positive	positive
eno	Enolase	positive	positive	positive	positive	positive	positive	positive	positive	positive	positive	positive	positive	positive	positive	positive	positive	positive	positive	positive	positive	positive	positive	positive	positive	positive	positive	positive	positive	positive	positive	positive	positive	positive	positive	positive	positive	positive	positive	positive	positive	positive	positive	positive	positive	positive	positive	positive	positive
efb/fib	Fibrinogen binding protein (19 kDa)	positive	negative	negative	positive	negative	negative	positive	negative	positive	positive	positive	negative	positive	negative	positive	negative	negative	negative	positive	positive	positive	negative	positive	negative	positive	positive	negative	negative	positive	negative	positive	negative	positive	positive	positive	negative	negative	negative	positive	positive	positive	positive	negative	negative	positive	positive	positive	positive
efb/fib (MRSA252)		negative	positive	positive	negative	positive	positive	negative	positive	negative	negative	negative	positive	negative	negative	negative	positive	positive	positive	negative	negative	negative	positive	negative	positive	negative	negative	positive	positive	negative	positive	negative	positive	negative	negative	negative	positive	positive	positive	negative	negative	negative	negative	positive	positive	negative	negative	negative	negative
fnbA (total)	Fibronectin-binding protein A	positive	positive	positive	positive	positive	positive	positive	positive	positive	positive	positive	positive	positive	positive	positive	positive	positive	positive	positive	positive	positive	positive	positive	positive	positive	positive	positive	positive	positive	positive	positive	positive	positive	positive	positive	positive	positive	positive	positive	positive	positive	positive	positive	positive	positive	positive	positive	positive
fnbA (consensus)		positive	positive	positive	positive	positive	positive	positive	positive	positive	positive	positive	positive	positive	positive	positive	positive	positive	positive	positive	positive	positive	positive	positive	positive	positive	positive	positive	positive	positive	positive	positive	positive	positive	positive	positive	positive	positive	positive	positive	positive	positive	positive	positive	positive	positive	positive	positive	positive
fnbA (COL)		positive	negative	negative	negative	negative	negative	positive	negative	negative	positive	positive	negative	positive	negative	positive	negative	negative	negative	positive	positive	negative	negative	positive	negative	positive	positive	negative	negative	positive	negative	negative	negative	negative	negative	negative	negative	negative	negative	positive	positive	positive	negative	negative	negative	negative	negative	negative	negative
fnbA (MRSA252)		negative	negative	negative	negative	negative	positive	negative	negative	positive	negative	negative	negative	negative	negative	negative	negative	negative	positive	negative	negative	negative	positive	negative	negative	negative	negative	positive	negative	negative	negative	negative	negative	negative	positive	negative	negative	negative	negative	negative	negative	negative	positive	positive	positive	negative	negative	negative	negative
fnbA (Mu50+MW2)		negative	positive	positive	negative	positive	negative	negative	negative	negative	negative	negative	positive	negative	negative	negative	negative	positive	negative	negative	negative	negative	negative	negative	positive	negative	negative	negative	positive	negative	positive	negative	positive	positive	negative	negative	positive	negative	positive	negative	negative	negative	negative	negative	negative	negative	negative	negative	negative
fnbA (RF122)		negative	negative	negative	negative	negative	negative	negative	negative	negative	negative	negative	negative	negative	negative	negative	negative	negative	negative	negative	negative	negative	negative	negative	negative	negative	negative	negative	negative	negative	negative	negative	negative	negative	negative	negative	negative	negative	negative	negative	negative	negative	negative	negative	negative	negative	negative	negative	negative
fnbB (total)	Fibronectin-binding protein B	positive	positive	positive	positive	positive	positive	positive	positive	positive	positive	positive	positive	positive	positive	positive	positive	positive	negative	positive	positive	positive	negative	positive	positive	positive	positive	negative	positive	positive	positive	positive	positive	positive	positive	positive	positive	positive	positive	negative	positive	positive	positive	negative	negative	positive	positive	positive	positive
fnbB (COL)		negative	negative	negative	negative	negative	negative	negative	negative	negative	negative	negative	negative	positive	negative	negative	negative	negative	negative	negative	negative	negative	negative	positive	negative	negative	negative	negative	negative	negative	negative	negative	negative	negative	negative	negative	negative	negative	negative	negative	negative	negative	negative	negative	negative	negative	negative	negative	negative
fnbB (COL+Mu50+MW2)		positive	positive	positive	ambiguous	positive	ambiguous	ambiguous	positive	positive	positive	positive	positive	ambiguous	positive	positive	positive	positive	negative	positive	positive	positive	negative	ambiguous	positive	positive	ambiguous	negative	positive	positive	positive	ambiguous	positive	positive	positive	ambiguous	positive	positive	positive	negative	positive	positive	positive	negative	negative	positive	positive	ambiguous	ambiguous
fnbB (Mu50)		ambiguous	ambiguous	ambiguous	positive	ambiguous	positive	positive	negative	negative	ambiguous	ambiguous	ambiguous	negative	ambiguous	ambiguous	negative	ambiguous	negative	ambiguous	ambiguous	ambiguous	negative	ambiguous	ambiguous	ambiguous	positive	negative	ambiguous	ambiguous	ambiguous	negative	ambiguous	ambiguous	ambiguous	negative	ambiguous	ambiguous	ambiguous	negative	negative	ambiguous	negative	negative	negative	ambiguous	ambiguous	negative	negative
fnbB (MW2)		negative	negative	negative	negative	negative	negative	negative	negative	negative	negative	negative	negative	negative	negative	negative	negative	negative	negative	negative	negative	negative	negative	negative	negative	negative	negative	negative	negative	negative	negative	negative	negative	negative	negative	negative	negative	negative	negative	negative	negative	negative	negative	negative	negative	negative	negative	negative	negative
fnbB (ST15)		ambiguous	ambiguous	negative	negative	ambiguous	negative	ambiguous	negative	negative	ambiguous	ambiguous	negative	negative	negative	ambiguous	negative	negative	negative	ambiguous	ambiguous	negative	negative	negative	ambiguous	ambiguous	ambiguous	negative	negative	ambiguous	negative	negative	negative	negative	negative	negative	negative	negative	negative	negative	negative	ambiguous	negative	negative	negative	negative	negative	negative	negative
fnbB (ST45-2)		negative	negative	negative	negative	negative	negative	negative	negative	negative	negative	negative	negative	negative	negative	negative	negative	negative	negative	negative	negative	negative	negative	negative	negative	negative	negative	negative	negative	negative	negative	positive	negative	negative	negative	positive	negative	negative	negative	negative	negative	negative	negative	negative	negative	negative	negative	positive	positive
map (total)	Major histocompatibility complex class II analog protein (=Extracellular adherence protein, eap)	positive	positive	positive	positive	positive	positive	positive	positive	positive	positive	positive	positive	positive	negative	positive	positive	positive	positive	positive	positive	positive	positive	negative	positive	positive	positive	positive	positive	positive	positive	positive	positive	positive	positive	positive	positive	positive	positive	positive	positive	positive	positive	positive	positive	positive	positive	positive	positive
map (COL)		positive	negative	negative	positive	negative	negative	positive	positive	positive	positive	positive	negative	positive	negative	positive	positive	negative	negative	positive	positive	positive	negative	negative	ambiguous	positive	positive	negative	negative	positive	negative	negative	negative	negative	negative	positive	negative	positive	negative	positive	negative	positive	positive	negative	negative	positive	positive	negative	negative
map (MRSA252)		negative	positive	positive	negative	positive	positive	negative	positive	negative	negative	negative	positive	negative	negative	negative	positive	positive	positive	negative	negative	negative	positive	negative	positive	negative	negative	positive	positive	negative	positive	negative	positive	negative	negative	negative	positive	positive	positive	negative	negative	negative	negative	positive	positive	negative	negative	negative	negative
map (Mu50+MW2)		positive	negative	negative	positive	negative	negative	positive	negative	positive	positive	positive	negative	negative	negative	positive	negative	negative	negative	positive	negative	positive	negative	negative	negative	positive	positive	negative	negative	positive	negative	positive	negative	positive	positive	positive	negative	negative	negative	negative	positive	positive	positive	negative	negative	positive	positive	positive	positive
sasG (total)	Staphylococcus aureus surface protein G	positive	negative	negative	negative	negative	negative	positive	negative	positive	positive	positive	negative	positive	negative	positive	negative	negative	negative	positive	positive	positive	negative	positive	negative	positive	positive	negative	negative	positive	negative	negative	negative	positive	positive	negative	negative	negative	negative	positive	positive	positive	positive	negative	negative	positive	positive	negative	negative
sasG (COL+Mu50)		negative	negative	negative	negative	negative	negative	negative	negative	negative	negative	negative	negative	positive	negative	negative	negative	negative	negative	negative	negative	positive	negative	positive	negative	negative	negative	negative	negative	negative	negative	negative	negative	positive	negative	negative	negative	negative	negative	negative	negative	negative	negative	negative	negative	positive	positive	negative	negative
sasG (MW2)		positive	negative	negative	negative	negative	negative	positive	negative	positive	positive	positive	negative	negative	negative	positive	negative	negative	negative	positive	positive	negative	negative	negative	negative	positive	positive	negative	negative	positive	negative	negative	negative	negative	positive	negative	negative	negative	negative	positive	positive	positive	positive	negative	negative	negative	negative	negative	negative
sdrC (total)	Ser-Asp rich fibrinogen-/bone sialoprotein-binding protein C	positive	positive	positive	positive	positive	positive	positive	positive	positive	positive	positive	positive	positive	negative	positive	positive	positive	positive	positive	positive	positive	positive	positive	positive	positive	positive	positive	positive	positive	positive	positive	positive	positive	positive	positive	positive	positive	positive	positive	positive	positive	positive	positive	positive	positive	positive	positive	positive
sdrC (consensus)		positive	positive	positive	positive	positive	positive	positive	positive	positive	positive	positive	positive	positive	negative	positive	positive	positive	positive	positive	positive	positive	positive	positive	positive	positive	positive	positive	positive	positive	positive	positive	positive	positive	positive	positive	positive	positive	positive	positive	positive	positive	positive	positive	positive	positive	positive	positive	positive
sdrC (B1)		negative	positive	positive	negative	positive	negative	negative	negative	negative	negative	negative	positive	negative	negative	negative	negative	positive	negative	negative	negative	negative	negative	negative	positive	negative	negative	negative	negative	negative	positive	negative	positive	negative	negative	negative	positive	negative	positive	negative	negative	negative	negative	negative	negative	negative	negative	negative	negative
sdrC (COL)		positive	negative	negative	positive	negative	negative	positive	negative	negative	positive	positive	negative	positive	negative	positive	negative	negative	negative	positive	positive	negative	negative	positive	negative	positive	positive	negative	negative	positive	negative	positive	negative	negative	positive	positive	negative	negative	negative	negative	negative	positive	negative	negative	negative	negative	negative	positive	positive
sdrC (Mu50)		negative	negative	negative	negative	negative	negative	negative	positive	negative	negative	negative	negative	negative	negative	negative	positive	negative	negative	negative	negative	positive	negative	negative	negative	negative	negative	negative	negative	negative	negative	negative	negative	positive	negative	negative	negative	positive	negative	negative	positive	negative	negative	negative	negative	positive	positive	negative	negative
sdrC (MW2+MRSA252+RF122)		negative	negative	negative	negative	negative	negative	negative	positive	positive	negative	negative	negative	negative	negative	negative	positive	negative	negative	negative	negative	positive	negative	negative	negative	negative	negative	negative	negative	negative	negative	negative	negative	negative	negative	negative	negative	positive	negative	negative	positive	negative	positive	negative	negative	positive	positive	negative	negative
sdrC (other than MRSA252+RF122)		positive	negative	negative	negative	negative	negative	positive	negative	negative	positive	positive	negative	positive	negative	positive	negative	negative	negative	positive	positive	positive	negative	positive	negative	positive	positive	negative	negative	positive	negative	positive	negative	positive	positive	positive	negative	negative	negative	negative	positive	positive	negative	negative	negative	positive	positive	positive	positive
sdrD (total)	Ser-Asp rich fibrinogen-/bone sialoprotein-binding protein D	positive	positive	negative	positive	positive	positive	positive	positive	positive	positive	positive	negative	positive	positive	positive	positive	positive	positive	positive	positive	positive	positive	positive	positive	positive	positive	positive	positive	positive	positive	positive	positive	positive	positive	negative	positive	positive	positive	negative	positive	positive	positive	positive	positive	positive	positive	positive	positive
sdrD (consensus)		positive	positive	negative	positive	positive	positive	positive	positive	positive	positive	positive	negative	positive	positive	positive	positive	positive	positive	positive	positive	positive	positive	positive	positive	positive	positive	positive	positive	positive	positive	positive	positive	positive	positive	negative	positive	positive	positive	negative	positive	positive	positive	positive	positive	positive	positive	positive	positive
sdrD (COL+MW2)		negative	positive	negative	negative	positive	negative	negative	negative	negative	negative	negative	negative	positive	positive	negative	negative	positive	negative	negative	negative	negative	negative	positive	positive	negative	negative	negative	positive	negative	positive	negative	positive	negative	negative	negative	positive	negative	positive	negative	negative	negative	negative	negative	negative	negative	negative	negative	negative
sdrD (Mu50)		positive	negative	negative	positive	negative	negative	positive	negative	negative	positive	positive	negative	negative	negative	positive	negative	negative	negative	positive	positive	positive	negative	negative	negative	positive	positive	negative	negative	positive	negative	positive	negative	positive	positive	negative	negative	ambiguous	negative	negative	positive	positive	negative	negative	negative	positive	positive	positive	positive
sdrD (other)		negative	negative	negative	negative	negative	positive	negative	negative	negative	negative	negative	negative	negative	negative	negative	negative	negative	positive	negative	negative	negative	positive	negative	negative	negative	negative	positive	negative	negative	negative	negative	negative	negative	negative	negative	negative	negative	negative	negative	negative	negative	negative	positive	positive	negative	negative	negative	negative
vwb (total)	van Willebrand factor binding protein	positive	positive	positive	positive	positive	positive	positive	positive	positive	positive	positive	positive	positive	positive	positive	positive	positive	positive	positive	positive	positive	positive	positive	positive	positive	positive	positive	positive	positive	positive	positive	positive	positive	positive	positive	positive	positive	positive	positive	positive	positive	positive	positive	positive	positive	positive	positive	positive
vwb (consensus)		positive	negative	negative	positive	negative	positive	positive	positive	positive	positive	positive	negative	positive	positive	positive	positive	negative	positive	positive	positive	positive	positive	positive	negative	positive	positive	positive	negative	positive	negative	positive	negative	positive	positive	positive	negative	positive	negative	positive	positive	positive	positive	positive	positive	positive	positive	positive	positive
vwb (COL+MW2)		negative	negative	negative	negative	negative	negative	negative	negative	negative	negative	negative	negative	positive	negative	negative	negative	negative	negative	negative	negative	negative	negative	positive	negative	negative	negative	negative	negative	negative	negative	negative	negative	negative	negative	negative	negative	negative	negative	negative	negative	negative	negative	negative	negative	negative	negative	negative	negative
vwb (MRSA252)		negative	positive	positive	positive	positive	negative	negative	negative	negative	negative	negative	positive	negative	negative	negative	negative	positive	positive	negative	negative	negative	positive	negative	positive	negative	negative	positive	positive	negative	positive	negative	positive	negative	positive	negative	positive	negative	positive	negative	negative	negative	negative	positive	positive	negative	negative	negative	negative
vwb (Mu50)		negative	negative	negative	negative	negative	negative	negative	negative	negative	positive	negative	negative	negative	negative	positive	negative	negative	negative	positive	negative	negative	negative	negative	negative	positive	negative	negative	negative	positive	negative	negative	negative	positive	negative	negative	negative	negative	negative	negative	negative	negative	negative	negative	negative	negative	negative	negative	negative
vwb (RF122)		negative	negative	negative	negative	negative	negative	negative	negative	negative	negative	negative	negative	negative	negative	negative	negative	negative	negative	negative	negative	positive	negative	negative	negative	negative	negative	negative	negative	negative	negative	negative	negative	negative	negative	negative	negative	negative	negative	negative	negative	negative	negative	negative	negative	positive	positive	negative	negative
IMMUNODOMINANT ANTIGEN B
name	explanation	result	result	result	result	result	result	result	result	result	result	result	result	result	result	result	result	result	result	result	result	result	result	result	result	result	result	result	result	result	result	result	result	result	result	result	result	result	result	result	result	result	result	result	result	result	result	result	result
isaB	Immunodominant antigen B	positive	negative	negative	positive	negative	negative	positive	negative	positive	positive	positive	negative	positive	positive	positive	negative	negative	negative	positive	positive	positive	negative	positive	negative	positive	positive	negative	negative	positive	negative	positive	negative	positive	positive	positive	negative	negative	negative	positive	positive	positive	positive	negative	negative	positive	positive	positive	positive
isaB (MRSA252)		ambiguous	positive	positive	ambiguous	positive	positive	ambiguous	positive	negative	ambiguous	ambiguous	positive	ambiguous	ambiguous	ambiguous	positive	positive	positive	ambiguous	ambiguous	ambiguous	positive	ambiguous	positive	ambiguous	ambiguous	positive	positive	ambiguous	positive	ambiguous	positive	ambiguous	ambiguous	ambiguous	positive	positive	positive	ambiguous	ambiguous	ambiguous	negative	positive	positive	ambiguous	ambiguous	ambiguous	ambiguous
DEFENSIN RESISTANCE
name	explanation	result	result	result	result	result	result	result	result	result	result	result	result	result	result	result	result	result	result	result	result	result	result	result	result	result	result	result	result	result	result	result	result	result	result	result	result	result	result	result	result	result	result	result	result	result	result	result	result
mprF (COL+MW2)	Defensin resistance protein	positive	negative	negative	positive	negative	ambiguous	positive	negative	positive	positive	positive	negative	positive	positive	positive	negative	negative	ambiguous	positive	positive	positive	ambiguous	positive	negative	positive	positive	ambiguous	negative	positive	negative	positive	negative	ambiguous	positive	positive	negative	negative	negative	negative	positive	positive	positive	ambiguous	ambiguous	positive	positive	positive	positive
mprF (Mu50+252)		ambiguous	positive	negative	ambiguous	negative	positive	ambiguous	negative	ambiguous	ambiguous	ambiguous	negative	ambiguous	negative	ambiguous	negative	negative	positive	ambiguous	ambiguous	ambiguous	positive	ambiguous	negative	ambiguous	ambiguous	positive	negative	ambiguous	negative	ambiguous	negative	positive	ambiguous	ambiguous	negative	negative	negative	negative	ambiguous	ambiguous	ambiguous	positive	positive	ambiguous	ambiguous	ambiguous	ambiguous
TRANSFERRIN BINDING PROTEIN
name	explanation	result	result	result	result	result	result	result	result	result	result	result	result	result	result	result	result	result	result	result	result	result	result	result	result	result	result	result	result	result	result	result	result	result	result	result	result	result	result	result	result	result	result	result	result	result	result	result	result
isdA (consensus)	Transferrin-binding protein	positive	positive	positive	positive	positive	positive	positive	positive	positive	positive	positive	positive	positive	positive	positive	positive	positive	positive	positive	positive	positive	positive	positive	positive	positive	positive	positive	positive	positive	positive	positive	positive	positive	positive	positive	positive	positive	positive	positive	positive	positive	positive	positive	positive	positive	positive	positive	positive
isdA (MRSA252)		positive	positive	positive	negative	positive	positive	positive	positive	negative	negative	positive	positive	negative	negative	negative	positive	positive	positive	negative	positive	negative	positive	negative	positive	negative	positive	positive	positive	negative	positive	negative	positive	negative	negative	negative	positive	positive	positive	negative	negative	positive	negative	positive	positive	negative	negative	negative	negative
isdA (other than MRSA252)		negative	ambiguous	ambiguous	positive	ambiguous	negative	negative	negative	positive	positive	negative	ambiguous	positive	negative	positive	negative	ambiguous	negative	positive	negative	positive	negative	positive	ambiguous	positive	negative	negative	negative	positive	ambiguous	positive	negative	positive	positive	positive	negative	ambiguous	ambiguous	positive	positive	negative	positive	negative	negative	positive	positive	positive	positive
PUTATIVE TRANSPORTER
name	explanation	result	result	result	result	result	result	result	result	result	result	result	result	result	result	result	result	result	result	result	result	result	result	result	result	result	result	result	result	result	result	result	result	result	result	result	result	result	result	result	result	result	result	result	result	result	result	result	result
lmrP (other than RF122), probe 1	Hypothetical protein, similar to integral membrane protein LmrP	positive	positive	positive	positive	positive	positive	positive	positive	negative	positive	positive	positive	positive	negative	positive	positive	positive	positive	positive	positive	positive	positive	positive	positive	positive	positive	positive	positive	positive	positive	positive	positive	positive	positive	positive	positive	positive	positive	negative	positive	positive	negative	positive	positive	positive	positive	positive	positive
lmrP (other than RF122), probe 2		positive	positive	positive	positive	positive	positive	positive	positive	negative	positive	positive	positive	positive	negative	positive	positive	positive	positive	positive	positive	positive	positive	positive	positive	positive	positive	positive	positive	positive	positive	positive	positive	positive	positive	positive	positive	positive	positive	negative	positive	positive	negative	positive	positive	positive	positive	positive	positive
TYPE I RESTRICTION-MODIFICATION SYSTEM, SINGLE SEQUENCE SPECIFICITY PROTEIN
name	explanation	result	result	result	result	result	result	result	result	result	result	result	result	result	result	result	result	result	result	result	result	result	result	result	result	result	result	result	result	result	result	result	result	result	result	result	result	result	result	result	result	result	result	result	result	result	result	result	result
hsdS1 (RF122)	Type I site-specific deoxyribonuclease subunit, 1st locus	negative	negative	negative	negative	negative	negative	negative	negative	negative	negative	negative	negative	negative	negative	negative	negative	negative	negative	negative	negative	negative	negative	negative	negative	negative	negative	negative	negative	negative	negative	negative	negative	negative	negative	negative	negative	negative	negative	negative	negative	negative	negative	negative	negative	negative	negative	negative	negative
hsdS2 (Mu50+N315+COL+USA300+NCTC8325)	Type I site-specific deoxyribonuclease subunit, 2nd locus	negative	negative	negative	negative	negative	negative	negative	negative	negative	negative	negative	negative	positive	positive	negative	negative	negative	negative	negative	negative	negative	negative	positive	negative	negative	negative	negative	negative	negative	negative	negative	negative	positive	negative	positive	negative	negative	negative	negative	negative	negative	negative	negative	negative	negative	negative	negative	negative
hsdS2 (MW2+MSSA476)		negative	negative	negative	positive	negative	negative	negative	negative	negative	negative	negative	negative	negative	negative	negative	negative	negative	negative	negative	negative	negative	negative	negative	negative	negative	negative	negative	negative	negative	negative	negative	negative	negative	negative	negative	negative	negative	negative	positive	negative	negative	negative	negative	negative	negative	negative	negative	negative
hsdS2 (RF122)		negative	negative	negative	negative	negative	negative	negative	negative	negative	negative	negative	negative	negative	negative	negative	negative	negative	negative	negative	negative	negative	negative	negative	negative	negative	negative	negative	negative	negative	negative	negative	negative	negative	negative	negative	negative	negative	negative	negative	negative	negative	negative	negative	negative	negative	negative	negative	negative
hsdS2 (MRSA252)		negative	positive	positive	negative	positive	positive	negative	negative	negative	negative	negative	positive	negative	negative	negative	negative	positive	positive	negative	negative	negative	positive	negative	positive	negative	negative	positive	positive	negative	positive	negative	positive	negative	negative	negative	negative	negative	positive	negative	negative	negative	negative	positive	positive	negative	negative	negative	negative
hsdS3 (other than RF122+MRSA252)	Type I site-specific deoxyribonuclease subunit, 3rd locus	negative	negative	negative	positive	negative	negative	negative	negative	negative	negative	negative	negative	positive	negative	negative	negative	negative	negative	negative	negative	ambiguous	negative	positive	negative	negative	negative	negative	negative	negative	negative	negative	negative	positive	positive	ambiguous	negative	negative	negative	negative	negative	negative	negative	negative	negative	negative	negative	negative	negative
hsdS3 (COL+USA300+NCTC8325+MW2+MSSA476+RF122)		negative	negative	negative	negative	negative	negative	negative	negative	negative	negative	negative	negative	positive	negative	negative	negative	negative	negative	negative	negative	negative	negative	positive	negative	negative	negative	negative	negative	negative	negative	negative	negative	negative	positive	negative	negative	negative	negative	negative	negative	negative	negative	negative	negative	negative	negative	negative	negative
hsdS3 (Mu50+N315)		negative	negative	negative	negative	negative	negative	negative	negative	negative	negative	negative	negative	negative	negative	negative	negative	negative	negative	negative	negative	negative	negative	negative	negative	negative	negative	negative	negative	negative	negative	negative	negative	positive	negative	negative	negative	negative	negative	negative	negative	negative	negative	negative	negative	negative	negative	negative	negative
hsdS3 (CC51+252)		negative	negative	negative	positive	negative	negative	negative	negative	positive	negative	negative	negative	negative	positive	negative	negative	negative	positive	negative	negative	negative	positive	negative	negative	negative	negative	positive	negative	negative	negative	negative	negative	negative	positive	positive	negative	negative	negative	negative	positive	negative	positive	positive	positive	negative	negative	negative	negative
hsdS3 (MRSA252)		negative	negative	negative	negative	negative	negative	negative	negative	negative	negative	negative	negative	negative	positive	negative	negative	negative	positive	negative	negative	negative	positive	negative	negative	negative	negative	positive	negative	negative	negative	negative	negative	negative	negative	negative	negative	negative	negative	negative	negative	negative	negative	positive	positive	negative	negative	negative	negative
hsdSx (CC25)	Type I site-specific deoxyribonuclease subunit, unknown locus	negative	positive	negative	positive	positive	positive	negative	negative	negative	negative	negative	positive	positive	ambiguous	negative	negative	ambiguous	positive	negative	negative	positive	positive	positive	positive	negative	negative	positive	negative	negative	ambiguous	negative	negative	positive	positive	positive	negative	negative	negative	negative	positive	negative	negative	positive	positive	positive	positive	negative	negative
hsdSx (CC15)		positive	negative	negative	negative	negative	negative	positive	positive	negative	positive	positive	negative	negative	negative	positive	positive	negative	negative	positive	positive	negative	negative	negative	negative	positive	positive	negative	negative	positive	negative	negative	negative	negative	negative	negative	negative	positive	negative	negative	negative	positive	negative	negative	negative	negative	negative	negative	negative
hsdSx (etd)		negative	negative	negative	negative	negative	negative	negative	negative	positive	negative	negative	negative	negative	positive	negative	negative	negative	negative	negative	negative	negative	negative	negative	negative	negative	negative	negative	negative	negative	negative	positive	negative	negative	negative	negative	negative	negative	negative	negative	negative	negative	positive	negative	negative	negative	negative	positive	positive
HYALURONATE LYASE
name	explanation	result	result	result	result	result	result	result	result	result	result	result	result	result	result	result	result	result	result	result	result	result	result	result	result	result	result	result	result	result	result	result	result	result	result	result	result	result	result	result	result	result	result	result	result	result	result	result	result
hysA1 (MRSA252)	Hyaluronate lyase, different alleles	negative	negative	negative	negative	negative	negative	negative	negative	negative	negative	negative	negative	negative	negative	negative	negative	negative	positive	negative	negative	negative	positive	negative	negative	negative	negative	positive	negative	negative	negative	negative	negative	negative	negative	negative	negative	negative	negative	negative	negative	negative	negative	positive	positive	negative	negative	negative	negative
hysA1 (MRSA252+RF122) and/or hysA2 (consensus)		positive	positive	positive	positive	positive	positive	positive	positive	positive	positive	positive	positive	positive	positive	positive	positive	positive	positive	positive	positive	positive	positive	positive	positive	positive	positive	positive	positive	positive	positive	positive	positive	positive	positive	positive	positive	positive	positive	positive	positive	positive	positive	positive	positive	positive	positive	positive	positive
hysA1 (MRSA252+RF122) and/or hysA2 (COL+USA300)		positive	negative	negative	negative	negative	negative	positive	positive	negative	positive	positive	negative	positive	positive	positive	positive	negative	positive	positive	positive	negative	positive	positive	negative	positive	positive	positive	negative	positive	negative	negative	negative	negative	negative	negative	negative	positive	negative	negative	negative	positive	negative	positive	positive	negative	negative	negative	negative
hysA2 (other than MRSA252)	Hyaluronate lyase, second locus	positive	negative	negative	positive	negative	negative	positive	negative	negative	positive	positive	negative	positive	negative	positive	negative	negative	negative	positive	positive	negative	negative	positive	negative	positive	positive	negative	negative	positive	negative	negative	negative	positive	negative	negative	negative	negative	negative	negative	positive	positive	negative	negative	negative	negative	negative	negative	negative
hysA2 (COL+USA300+NCTC8325)		positive	negative	negative	negative	negative	negative	positive	positive	negative	positive	positive	negative	positive	positive	positive	positive	negative	positive	positive	positive	negative	positive	positive	negative	positive	positive	positive	negative	positive	negative	negative	negative	negative	negative	negative	negative	positive	negative	negative	negative	positive	negative	positive	positive	negative	negative	negative	negative
hysA2 (other than COL+USA300+NCTC8325) probe 1		positive	positive	positive	positive	positive	positive	positive	negative	positive	positive	positive	positive	negative	negative	positive	negative	positive	positive	positive	positive	positive	positive	negative	positive	positive	positive	positive	positive	positive	positive	positive	positive	positive	positive	positive	positive	negative	positive	positive	positive	positive	positive	positive	positive	positive	positive	positive	positive
hysA2 (other than COL+USA300+NCTC8325) probe 2		positive	negative	negative	positive	negative	positive	positive	negative	positive	positive	positive	negative	negative	negative	positive	negative	negative	positive	positive	positive	positive	positive	negative	negative	positive	positive	positive	negative	positive	negative	positive	negative	positive	positive	positive	negative	negative	negative	positive	positive	positive	positive	positive	positive	positive	positive	positive	positive
hysA2 (MRSA252)		negative	negative	negative	negative	negative	positive	negative	negative	negative	negative	negative	negative	negative	negative	negative	negative	negative	positive	negative	negative	negative	positive	negative	negative	negative	negative	positive	negative	negative	negative	negative	negative	negative	negative	negative	negative	negative	negative	negative	negative	negative	negative	positive	positive	negative	negative	negative	negative
MISCELLANEOUS GENES
name	explanation	result	result	result	result	result	result	result	result	result	result	result	result	result	result	result	result	result	result	result	result	result	result	result	result	result	result	result	result	result	result	result	result	result	result	result	result	result	result	result	result	result	result	result	result	result	result	result	result
ear2/Q2FXC0	Putative protein ( = Q2FXC0), located next to serine protease operon	negative	negative	negative	negative	negative	negative	negative	negative	negative	negative	negative	negative	positive	negative	negative	negative	negative	negative	negative	negative	negative	negative	positive	negative	negative	negative	negative	negative	negative	negative	negative	negative	negative	positive	negative	negative	negative	negative	negative	negative	negative	negative	negative	negative	negative	negative	negative	negative
Q2YUB3	Multidrug resistance transporter	negative	negative	negative	negative	negative	negative	negative	negative	negative	negative	negative	negative	negative	negative	negative	negative	negative	negative	negative	negative	negative	negative	negative	negative	negative	negative	negative	negative	negative	negative	negative	negative	negative	negative	negative	negative	negative	negative	negative	negative	negative	negative	negative	negative	negative	negative	negative	negative
Q7A4X2	Putative protein	negative	positive	positive	negative	positive	negative	negative	negative	negative	negative	negative	positive	negative	negative	negative	negative	positive	positive	negative	negative	positive	positive	negative	positive	negative	negative	positive	positive	negative	positive	positive	positive	positive	negative	negative	positive	negative	positive	negative	positive	negative	negative	positive	positive	positive	positive	positive	positive
sdrM	Multidrug efflux protein ( = tetEfflux)	positive	positive	positive	positive	positive	positive	positive	positive	positive	positive	positive	positive	positive	positive	positive	positive	positive	positive	positive	positive	positive	positive	positive	positive	positive	positive	positive	positive	positive	positive	positive	positive	positive	positive	positive	positive	positive	positive	positive	positive	positive	positive	positive	positive	positive	positive	positive	positive
[truncated: 25 more columns]
