# Supplementary material for: Staphylococcus aureus Population Structure and Genomic Profiles in Asymptomatic Carriers in Switzerland
Source: Front Microbiol. 2020 Jun 24;11:1289. doi: 10.3389/fmicb.2020.01289 (PMC7328235; doi:10.3389/fmicb.2020.01289)
Supplement: TABLE S2 — Questionnaire raw data. Answers to the questionnaire are provided as raw data. [file Table_2.XLSX]

## Sheet: Tabelle1
Proband	Group	Age	Sex	Cattle	Pig	Cat	Dog	Horse	Chicken	Rabbit	Others	Others_frequency	Hospital	Hospital_reason	Doctor	Antibiotics	Antibiotics_type	Staphylococcus_aureus	clonal complex	Enterotoxin Genes	MRSA	samplin date
K 01	2001-09-16	17.7722	1	0	0	5	5	0	0	0	0	0	0	0	1	0	0	1	CC15	0	MSSA	2019-06-24
K 02	2001-12-11	17.5361	0	0	0	5	0	0	0	0	0	0	0	0	0	0	0					2019-06-24
K 03	2001-01-05	18.4694	0	0	0	5	1	1	0	0	0	0	0	0	1	0	0	1	CC45	1	MSSA	2019-06-24
K 04	2001-06-18	18.0167	0	0	0	1	1	0	0	1	0	0	0	0	1	1	Azithromycin	1	CC45	1	MSSA	2019-06-24
K 05	2002-08-22	16.8389	1	1	0	2	1	1	0	1	0	0	0	0	1	0	0					2019-06-24
K 06	2001-01-03	18.475	0	0	0	2	2	0	0	0	0	0	0	0	1	0	0	1	CC188	0	MSSA	2019-06-24
K 07	2000-11-16	18.6056	0	0	0	2	2	0	0	0	0	0	0	0	1	0	0					2019-06-24
K 08	2001-05-05	18.1361	0	0	0	2	5	0	0	0	0	0	0	0	1	1	Aziclav/Spiralgin	1	CC45	1	MSSA	2019-06-24
K 09	2000-08-31	18.8167	1	0	0	3	3	0	0	0	0	0	0	0	1	0	0					2019-06-24
K 10	2001-02-27	18.325	0	0	0	5	0	0	0	0	0	0	0	0	1	1	Co-Amoxi-Mepha (Stirnhöhlenentzündung)					2019-06-24
K 11	2001-11-12	17.6167	0	0	0	1	2	0	0	4	0	0	0	0	1	0	0					2019-06-24
K 12	2001-08-31	17.8167	0	0	0	5	0	0	0	0	0	0	0	0	0	0	0	1	CC30	1	MSSA	2019-06-24
K 13	2001-06-14	18.0278	1	0	0	0	0	0	0	0	0	0	1	1	1	0	0					2019-06-24
K 14	2002-01-24	17.4167	0	0	0	2	1	0	0	0	0	0	0	0	1	0	0	1	CC15	0	MSSA	2019-06-24
K 15	2001-09-18	17.7667	0	0	0	3	1	0	1	0	0	0	1	1	1	1	1					2019-06-24
K 16	2000-05-03	19.1417	1	0	0	1	1	0	0	0	0	0	0	0	0	0	0	1	CC398	0	MSSA	2019-06-24
K 17	2001-12-15	17.525	0	0	0	5	2	1	1	0	0	0	0	0	1	0	0	1	CC59	0	MSSA	2019-06-24
K 18	2002-01-16	17.4389	0	0	0	5	1	0	0	0	0	0	0	0	1	0	0					2019-06-24
K 19	2001-11-23	17.5861	1	0	0	3	2	0	0	0	0	0	0	0	1	0	0	1	CC15	0	MSSA	2019-06-24
K 20	2002-01-05	17.4694	1	0	0	3	3	1	1	1	0	0	0	0	1	0	0	1	CC15	0	MSSA	2019-06-24
K 21	2001-06-25	17.9972	0	0	0	0	0	0	0	0	0	0	0	0	0	0	0	1	CC45	1	MSSA	2019-06-24
K 22	2003-06-18	16.0194	0	0	0	5	5	0	0	0	0	0	0	0	1	0	0	1	CC8	1	MSSA	2019-06-25
K 23	2003-03-24	16.2528	1	0	0	5	2	0	0	0	0	0	0	0	0	0	0					2019-06-25
K 24	2003-05-07	16.1333	0	0	0	5	2	1	0	0	0	0	0	0	1	1	5	1	CC152	0	MSSA	2019-06-25
K 25	2001-06-26	17.9972	1	0	0	2	2	0	0	1	0	0	0	0	0	0	0	1	CC15	0	MSSA	2019-06-25
K 26	2001-06-18	18.0194	1	0	0	3	2	0	0	0	0	0	0	0	0	0	0					2019-06-25
K 27	2003-02-26	16.3306	1	1	1	5	5	1	1	1	0	0	0	0	0	0	0					2019-06-25
K 28	2001-06-12	18.0361	1	0	0	2	2	1	1	1	0	0	0	0	1	0	0					2019-06-25
K 29	2002-02-09	17.3778	0	0	0	0	0	0	0	0	0	0	0	0	0	0	0					2019-06-25
K 30	2001-03-27	18.2444	0	0	0	5	2	0	1	2	0	0	0	0	0	0	0					2019-06-25
K 31	2002-10-17	16.6889	0	0	0	2	2	0	0	1	Schildkröten	2	0	0	1	0	0					2019-06-25
K 32	2001-01-22	18.425	0	0	0	5	3	5	0	0	0	0	0	0	1	0	0					2019-06-25
K 33	2001-07-20	17.9306	0	1	0	1	5	1	0	0	0	0	0	0	1	1	5	1	CC398	0	MSSA	2019-06-25
K 34	2001-11-05	17.6389	1	0	0	0	0	0	0	0	0	0	0	0	0	0	0					2019-06-25
K 35	2000-12-12	18.5361	1	0	0	0	0	0	0	0	0	0	0	0	0	0	0					2019-06-25
K 36	2002-06-15	17.0278	0	0	0	2	2	0	0	0	0	0	1	4	0	0	0					2019-06-25
K 37	2002-02-18	17.3528	0	0	0	5	2	0	1	0	0	0	1	3	1	1	Penicillin					2019-06-25
K 38	2001-12-12	17.5361	1	0	0	3	0	0	0	0	Meerschweinchen	5	0	0	0	0	0	1	CC45	1	MSSA	2019-06-25
K 39	2001-04-01	18.2333	1	0	0	2	2	0	0	1	0	0	0	0	1	0	0					2019-06-25
K 40	2002-06-07	17.05	0	0	0	5	3	3	0	0	0	0	0	0	1	0	0					2019-06-25
K 41	1999-12-28	19.4917	0	0	0	5	2	1	0	0	0	0	1	5	1	0	0	1	CC30	1	MSSA	2019-06-25
K 42	2000-08-01	18.9	0	0	0	0	0	0	0	0	0	0	1	4	1	1	Kortison	1	CC15	0	MSSA	2019-06-25
K 43	2001-03-24	18.2528	1	0	0	1	1	0	0	0	0	0	0	0	1	0	0	1	CC15	0	MSSA	2019-06-25
K 44	2001-05-31	18.0694	1	0	0	2	1	0	0	0	0	0	0	0	0	0	0					2019-06-25
K 45	2002-12-13	16.5333	1	1	0	5	2	2	1	0	0	0	0	0	1	0	0					2019-06-25
K 46	2003-01-12	16.4528	1	1	0	5	5	1	0	0	0	0	0	0	1	0	0					2019-06-25
K 47	2002-01-12	17.4528	0	1	0	3	2	1	5	2	0	0	0	0	1	0	0	1	CC97	0	MSSA	2019-06-25
K 48	2003-09-19	15.7667	0	0	0	2	2	2	1	1	0	0	0	0	0	0	0					2019-06-25
K 49	2002-12-31	16.4861	1	0	0	1	1	0	0	0	0	0	1	3	1	0	0					2019-06-25
K 50	2003-12-03	15.5611	1	0	0	0	0	0	0	0	0	0	1	4	1	0	0	1	CC30	1	MSSA	2019-06-25
K 51	2002-07-12	16.9528	1	0	0	5	5	0	0	1	Schildkröten	5	0	0	0	0	0					2019-06-25
K 52	2003-10-06	15.7194	1	2	1	3	5	0	0	0	0	0	0	0	1	0	0	1	CC8	0	MSSA	2019-06-25
K 53	2000-06-16	19.025	1	0	0	0	1	0	0	0	0	0	1	4	1	1	Acnatac Clindamycini phosphas Tretinoinum	1	CC45	1	MSSA	2019-06-25
K 54	2001-03-28	18.2417	0	0	0	2	2	0	0	0	0	0	0	0	1	0	0					2019-06-25
K 55	2001-02-01	18.4	1	0	0	3	5	0	0	0	0	0	0	0	1	0	0	1	CC15	0	MSSA	2019-06-25
K 56	2001-12-21	17.5111	0	0	0	5	1	0	0	1	0	0	0	0	1	0	0	1	CC15	0	MSSA	2019-06-25
K 58	2001-11-23	17.5889	1	0	0	1	1	0	0	0	0	0	0	0	0	0	0					2019-06-25
K 59	2000-11-17	18.6056	1	0	0	1	1	0	0	0	0	0	0	0	0	0	0					2019-06-25
K 60	2003-05-24	16.0861	1	0	0	2	0	0	0	0	0	0	0	0	1	1	1	1	CC30	1	MSSA	2019-06-25
K 61	2001-09-26	17.7472	0	2	0	5	2	1	0	0	0	0	0	0	1	0	0	1	CC45	1	MSSA	2019-06-25
K 62	2002-01-28	17.4111	0	0	0	3	2	3	0	0	0	0	0	0	1	1	Azithromycin					2019-06-26
K 63	2002-03-11	17.2917	1	1	0	3	1	0	0	0	0	0	0	0	1	0	0	1	CC15	0	MSSA	2019-06-26
K 64	2003-05-21	16.0972	1	0	0	0	0	0	0	0	0	0	0	0	1	0	0					2019-06-26
K 65	2002-12-22	16.5111	1	0	0	1	0	0	0	0	0	0	0	0	0	0	0					2019-06-26
K 66	2000-09-11	18.7917	0	3	0	5	5	0	0	5	0	0	1	2	1	0	0	1	CC45	1	MSSA	2019-06-26
K 67	2002-03-01	17.3194	0	0	0	5	0	2	0	0	0	0	1	5	1	0	0					2019-06-26
K 68	2001-09-01	17.8194	0	0	0	2	2	0	0	2	0	0	1	5	0	0	0					2019-06-26
K 69	2001-09-20	17.7667	0	0	0	3	2	1	0	0	0	0	0	0	0	0	0	1	CC7	1	MSSA	2019-06-26
K 70	2001-07-16	17.9444	0	0	0	5	1	0	0	0	0	0	1	3	1	0	0	1	CC45	1	MSSA	2019-06-26
K 71	2001-08-30	17.8222	0	0	0	5	2	4	0	1	0	0	0	0	0	0	0					2019-06-26
K 72	2000-03-30	19.2389	1	1	0	3	3	0	0	0	0	0	0	0	1	0	0	1	CC5	1	MSSA	2019-06-26
K 73	2001-12-11	17.5417	0	0	0	5	5	5	2	0	0	0	0	0	1	0	0					2019-06-26
K 74	2003-04-02	16.2333	0	0	0	5	4	0	0	0	0	0	0	0	1	0	0					2019-06-26
K 75	1999-05-06	20.1417	1	0	0	5	2	0	0	0	0	0	0	0	0	0	0	1	CC6	1	MSSA	2019-06-27
K 76	1998-07-20	20.9361	0	1	0	5	5	2	1	1	0	0	0	0	0	0	0	1	CC12	1	MSSA	2019-06-27
K 77	2001-06-05	18.0611	0	0	0	0	2	0	0	0	0	0	0	0	1	0	0					2019-06-27
K 78	2001-08-31	17.825	0	0	0	0	1	0	0	0	0	0	1	5	1	0	0					2019-06-27
K 79	2000-09-25	18.7556	0	0	0	4	1	0	1	0	0	0	1	4	1	0	0					2019-06-27
K 80	2002-03-12	17.2917	0	3	0	3	3	1	0	0	0	0	1	5	0	0	0					2019-06-27
K 81	2001-06-07	18.0556	0	1	0	2	2	4	0	0	0	0	1	3	1	0	0	1	CC45	1	MSSA	2019-06-27
K 82	2000-08-27	18.8333	1	0	0	5	2	0	0	1	0	0	1	4	1	1	5	1	CC398	0	MSSA	2019-06-27
K 83	2002-10-05	16.7278	0	1	0	5	2	0	0	1	0	0	0	0	1	1	Dalacin	1	CC45	1	MSSA	2019-06-27
K 84	2002-12-04	16.5639	0	1	0	5	2	1	1	1	0	0	0	0	1	0	0					2019-06-27
K 85	2002-11-07	16.6389	0	0	0	2	2	1	1	1	0	0	0	0	1	0	0					2019-06-27
K 86	2001-10-16	17.6972	0	0	0	2	0	0	0	3	0	0	0	0	1	0	0					2019-06-27
K 87	2002-03-22	17.2639	0	1	0	2	2	4	0	0	0	0	0	0	1	0	0					2019-06-27
K 88	2002-01-22	17.4306	0	0	0	5	1	0	0	0	Rennmäuse	3	0	0	0	0	0					2019-06-27
L 01	2002-09-12	16.7917	0	5	1	5	3	3	5	5	0	0	0	0	1	0	0	1	CC182	1	MSSA	2019-06-27
L 02	2002-06-18	17.025	1	5	0	5	3	3	2	2	Esel	3	0	0	0	0	0					2019-06-27
L 03	2001-12-04	17.5639	1	5	1	5	3	1	3	0	Enten	5	0	0	0	0	0					2019-06-27
L 04	2002-06-26	17.0028	1	5	0	5	5	0	3	3	0	0	0	0	0	0	0	1	CC8	1	MSSA	2019-06-27
L 05	2003-02-19	16.3556	1	5	1	4	5	1	4	2	0	0	0	0	0	0	0	1	CC15	0	MSSA	2019-06-27
L 06	2002-01-14	17.4528	1	5	0	5	2	2	0	0	0	0	0	0	1	0	0	1	CC59	0	MSSA	2019-06-27
L 07	2001-11-08	17.6361	1	5	0	3	0	0	4	0	0	0	0	0	0	0	0	1	CC30	1	MRSA	2019-06-27
L 08	2002-05-10	17.1306	1	5	0	5	0	0	3	0	0	0	0	0	1	0	0	1	CC30	1	MSSA	2019-06-27
L 09	2002-10-24	16.675	1	5	4	4	4	0	5	0	0	0	0	0	0	0	0	1	CC97	0	MSSA	2019-06-27
L 10	2002-10-26	16.6694	1	5	3	4	5	1	3	1	Ziegen	3	0	0	0	0	0	1	CC97	0	MSSA	2019-06-27
L 11	2003-01-03	16.4833	1	5	2	5	3	2	3	3	Esel	4	0	0	0	0	0					2019-06-27
L 12	2002-02-14	17.3694	0	5	0	4	5	5	2	2	0	0	0	0	1	0	0	1	CC7	1	MSSA	2019-06-27
L 13	1999-11-24	19.5833	5	5	5	5	5	0	3	0	0	0	0	0	0	0	0	1	CC7	1	MSSA	2019-06-24
L 14	2001-12-24	17.5	0	5	0	5	5	0	4	0	0	0	0	0	1	0	0	1	CC15	0	MSSA	2019-06-24
L 15	2002-12-17	16.5194	0	5	1	4	4	2	2	1	0	0	0	0	0	0	0	1	CC121	1	MSSA	2019-06-24
L 16	2002-08-22	16.8389	1	5	0	4	5	0	0	0	0	0	0	0	0	0	0					2019-06-24
L 17	2002-06-16	17.0222	0	4	1	4	4	1	1	1	Lamas	1	0	0	0	0	0					2019-06-24
L 18	2002-07-31	16.9	1	5	4	3	5	0	0	0	Ziegen	5	0	0	1	1	Dentohexin					2019-06-24
L 19	2002-07-11	16.9528	0	5	0	5	5	0	2	2	0	0	0	0	1	0	0	1	CC30	1	MSSA	2019-06-24
L 20	1999-05-04	20.1389	0	5	0	4	4	2	2	4	0	0	0	0	1	0	0					2019-06-24
L 21	2002-05-10	17.1222	0	4	0	4	4	4	0	0	0	0	1	4	1	1	5	1	CC15	0	MSSA	2019-06-24
L 22	2002-12-19	16.5139	0	5	0	4	3	3	3	1	0	0	0	0	0	0	0	1	CC45	1	MSSA	2019-06-24
L 23	1999-12-19	19.5139	0	4	3	4	3	0	0	0	0	0	1	3	1	0	0					2019-06-24
L 24	2001-12-06	17.55	1	5	2	5	5	0	5	0	0	0	0	0	1	0	0					2019-06-24
L 25	2003-03-10	16.2889	1	5	0	5	5	0	3	0	0	0	0	0	1	0	0					2019-06-24
L 26	2002-11-04	16.6389	1	5	0	4	5	0	3	0	0	0	0	0	1	0	0					2019-06-24
L 27	2003-02-23	16.3361	1	5	5	5	5	1	5	1	Ziegen	4	0	0	1	0	0					2019-06-24
L 28	2001-12-06	17.55	1	5	4	4	0	0	0	0	0	0	0	0	1	0	0	1	CC30	1	MSSA	2019-06-24
L 29	2002-03-03	17.3083	1	5	0	5	2	0	4	2	0	0	0	0	0	0	0	1	CC30	1	MSSA	2019-06-24
L 30	2003-01-06	16.4722	1	5	5	5	4	3	1	1	0	0	0	0	1	0	0					2019-06-26
L 31	2002-10-28	16.6611	1	5	0	4	5	0	0	0	0	0	0	0	0	0	0					2019-06-26
L 32	2002-12-26	16.5	1	5	1	2	2	1	1	1	0	0	1	4	1	0	0	1	CC30	1	MSSA	2019-06-26
L 33	2001-11-11	17.625	1	5	0	5	0	5	4	0	0	0	0	0	0	0	0	1	CC361	1	MSSA	2019-06-26
L 34	2003-02-19	16.3528	1	5	1	4	4	0	0	0	0	0	0	0	0	0	0					2019-06-26
L 35	2002-09-22	16.7611	1	5	0	5	3	0	4	0	0	0	0	0	1	0	0	1	CC45	1	MSSA	2019-06-26
L 36	2002-09-26	16.75	1	5	0	5	5	3	3	3	0	0	0	0	1	0	0					2019-06-26
L 37	2002-05-14	17.1167	1	5	3	4	5	1	4	1	Ziegen&Schafe	4	0	0	0	0	0	1	CC509	1	MSSA	2019-06-26
L 38	1993-09-14	25.7833	1	5	0	0	3	0	3	0	Ziegen	5	0	0	0	0	0					2019-06-26
L 39	1993-08-12	25.8722	1	5	0	5	0	5	5	4	0	0	0	0	1	0	0					2019-06-26
L 40	1997-03-10	22.2944	1	5	0	5	5	0	0	0	0	0	0	0	1	0	0	1	CC30	1	MSSA	2019-06-26
L 41	1994-10-19	24.6861	1	5	0	0	0	0	0	0	0	0	0	0	1	1	5	1	CC45	1	MSSA	2019-06-26
L 42	1987-05-17	32.1083	0	5	0	5	5	5	5	0	0	0	0	0	0	0	0					2019-06-26
L 43	1999-04-15	20.1972	1	5	0	4	5	0	0	0	0	0	0	0	1	0	0					2019-06-26
L 44	1988-05-14	31.1167	1	5	3	2	2	3	3	2	0	0	0	0	0	0	0	1	CC1	1	MSSA	2019-06-26
L 45	1998-03-04	21.3111	1	4	0	4	4	0	0	0	0	0	0	0	0	0	0	1	CC45	1	MSSA	2019-06-26
L 46	1987-03-04	32.3111	0	5	0	5	2	0	5	0	0	0	0	0	0	0	0	1	CC8	1	MSSA	2019-06-26
L 47	1980-04-23	39.175	0	5	2	5	5	0	4	0	0	0	0	0	0	0	0					2019-06-26
L 48	1994-05-19	25.1028	1	5	5	4	4	2	4	0	Truten	4	0	0	0	0	0					2019-06-26
L 49	1999-01-03	20.4806	1	5	3	3	5	0	4	5	Truten	5	0	0	0	0	0					2019-06-26
L 50	1993-01-01	26.4861	1	5	5	5	5	5	5	2	0	0	0	0	0	0	0					2019-06-26
L 51	1991-10-02	27.7361	1	4	0	4	1	0	2	3	Schildkröten	1	1	4	1	0	0	1	CC45	1	MSSA	2019-06-27
L 52	1999-06-06	20.0583	0	5	1	5	5	5	2	1	0	0	0	0	1	1	1	1	CC8	1	MRSA	2019-06-27
L 53	1996-06-13	23.0389	1	5	5	0	0	0	0	0	0	0	0	0	0	0	0	1	CC22	1	MSSA	2019-06-27
L 54	1995-10-05	23.7278	1	5	0	5	2	0	0	0	0	0	1	2	1	0	0					2019-06-27
L 55	1997-02-13	22.3722	0	5	1	5	5	2	2	2	0	0	0	0	1	0	0					2019-06-27
L 56	1997-02-27	22.3333	0	2	5	5	5	5	5	0	Schafe	5	0	0	0	0	0					2019-06-27
L 57	1996-07-30	22.9083	1	5	0	5	0	0	0	0	0	0	0	0	0	0	0	1	CC101	0	MSSA	2019-06-27
L 58	1992-02-27	27.3333	1	5	2	5	5	0	0	0	Esel	5	0	0	0	0	0					2019-06-27
L 59	1992-12-04	26.5639	1	4	0	4	3	0	0	0	0	0	0	0	0	0	0	1	CC8	1	MSSA	2019-06-27
L 60	1990-08-26	28.8361	0	2	0	5	5	0	0	0	0	0	0	0	1	0	0	1	CC121	1	MSSA	2019-06-27
L 61	1996-01-20	23.4361	1	5	0	2	4	0	0	0	0	0	1	5	0	0	0					2019-06-27
L 62	1997-03-21	22.2667	1	5	0	5	5	0	0	0	0	0	0	0	0	0	0	1	CC30	1	MSSA	2019-06-27
L 63	1997-10-13	21.7056	1	3	0	5	5	4	0	0	0	0	1	3	1	0	0					2019-06-27
L 64	1998-12-11	20.5444	1	5	0	0	0	0	0	0	0	0	1	2	1	1	5					2019-06-27
L 65	1996-09-22	22.7639	1	5	4	3	3	0	0	3	0	0	0	0	0	0	0					2019-06-27
L 66	1997-01-08	22.4694	1	5	0	5	0	3	5	0	0	0	0	0	0	0	0					2019-06-27
L 67	1997-10-25	21.6722	1	5	3	5	5	0	2	2	0	0	0	0	0	0	0	1	CC5	1	MSSA	2019-06-27
L 68	1991-04-27	28.1667	1	5	0	5	5	2	3	3	0	0	1	4	1	0	0	1	CC30	1	MSSA	2019-06-27
L 69	1999-04-17	20.1944	1	5	0	5	0	0	5	0	0	0	0	2	0	0	0					2019-06-27
L 72	1997-03-02	22.3222	1	5	0	5	0	0	5	0	0	0	0	0	1	0	0					2019-06-28
L 74	1992-12-08	26.5556	1	5	0	4	5	5	5	5	0	0	0	0	1	0	0					2019-06-28
L 75	1996-05-04	23.15	1	5	0	5	5	0	5	0	0	0	0	0	0	0	0					2019-06-28
L 76	1999-03-11	20.2972	0	5	1	5	2	1	1	1	0	0	0	0	1	1	Cotrimoxol					2019-06-28
	Legend
			0=female	0=never									0=no	0=no hospital	0=no	0=no	0=no antibiotics			1=positive
			1=male	1=once per year									1=yes	1=infection	1=yes	1=yes	1=Amoxicillin			0=negativ
				2=once per month										2=skin wound			2=Cefuroxim
				3=once per week										3=surgery			3=Ciprofloaxcin
				4=multiple times per week										4=other			4=Doxycyclin
				5=daily										5=internship			5=unknown
																	6 or name=other
