# Supplementary material for: Staphylococcus aureus Population Structure and Genomic Profiles in Asymptomatic Carriers in Switzerland
Source: Front Microbiol. 2020 Jun 24;11:1289. doi: 10.3389/fmicb.2020.01289 (PMC7328235; doi:10.3389/fmicb.2020.01289)
Supplement: TABLE S3 — Strains. List of all isolates with corresponding CCs, resistance genes, and toxin profile. [file Table_3.XLSX]

## Sheet: Tabelle1
Participant	Clonal complex	resistance genes	enterotoxin genes	comments
K 01	CC15	blaZ/I/R, fosB
K 03	CC45		sec, sel, egc
K 04	CC45	blaZ/I/R	sec, sel, egc
K 06	CC188	blaZ/I/R
K 08	CC45		sec, sel, egc
K 12	CC30	blaZ/I/R, fosB	tst1, sec, sel, egc
K 14	CC15	blaZ/I/R, fosB
K 16	CC398
K 17	CC59	ermA
K 19	CC15	blaZ/I/R, fosB
K 20	CC15	blaZ/I/R, fosB
K 21	CC45		egc
K 22	CC8	fosB	sek, seq
K 24	CC152	blaZ/I/R, tetK, qacA		PVL
K 25	CC15	blaZ/I/R, fosB
K 33	CC398	blaZ/I/R, qacC
K 38	CC45	blaZ/I/R	egc
K 41	CC30	blaZ/I/R, ermA, fosB	tst1, sea, egc
K 42	CC15	blaZ/I/R, fosB
K 43	CC15	blaZ/I/R, fosB
K 47	CC97
K 50	CC30	blaZ/I/R, fosB	sea, egc
K 52	CC8	fosB
K 53	CC45	blaZ/I/R	egc
K 55	CC15	fosB
K 56	CC15	blaZ/I/R, fosB
K 60	CC30	blaZ/I/R, fosB	tst1, sea, egc
K 61	CC45		egc
K 63	CC15	blaZ/I/R, fosB
K 66	CC45		egc
K 69	CC7		sea (N315)
K 70	CC45		sec, sel, egc
K 72	CC5	blaZ/I/R, fosB	sed, sej, ser, egc
K 75	CC6	fosB	sea
K 76	CC12	blaZ/I/R, fosB	sea (N315)
K 81	CC45	blaZ/I/R	sec, sel, egc
K 82	CC398	blaZ/I/R
K 83	CC45		sec, sel, egc
L 01	CC182		seh, egc
L 04	CC8	blaZ/I/R, fosB	egc
L 05	CC15	blaZ/I/R, InuA, aadD, tetK, fosB
L 06	CC59
L 07	CC30	mecA, blaZ/I/R, ermA, fosB	tst1, egc	MRSA (mecA)
L 08	CC30	blaZ/I/R, fosB	tst1, egc
L 09	CC97
L 10	CC97
L 12	CC7	blaZ/I/R	sea (N315)
L 13	CC7	blaZ/I/R	sea (N315)
L 14	CC15	blaZ/I/R, fosB
L 15	CC121	blaZ/I/R, fosB	egc
L 19	CC30	blaZ/I/R, fosB	tst1, sea, egc
L 21	CC15	blaZ/I/R, fosB
L 22	CC45	blaZ/I/R	sec, sel, egc
L 28	CC30	blaZ/I/R, fosB	tst1, egc
L 29	CC30	blaZ/I/R, fosB	tst1, egc
L 32	CC30	blaZ/I/R, fosB	tst1, sea, egc
L 33	CC361	blaZ/I/R, fosB	egc
L 35	CC45		sec, sel, egc
L 37	CC509	blaZ/I/R	egc
L 40	CC30	blaZ/I/R, fosB	egc
L 41	CC45	blaZ/I/R	egc, seg
L 44	CC1	fusC, blaZ/I/R	sea, seb, seh, sek, seq
L 45	CC45	blaZ/I/R	sec, sel, egc
L 46	CC8	fosB	sea, sed, sej, ser
L 51	CC45	blaZ/I/R	sec, sel, egc
L 52	CC8	mecA, ACME, blaZ/I/R, msr(A), mph(C), aphA3, fosB	sek, seq	MRSA (mecA), PVL
L 53	CC22	blaZ/I/R	egc
L 57	CC101	blaZ/I/R, fosB
L 59	CC8	blaZ/I/R, fosB	sea (N315)
L 60	CC121	blaZ/I/R, fosB	egc
L 62	CC30	blaZ/I/R, fosB	egc
L 67	CC5	blaZ/I/R, fosB	sed, sej, ser, egc
L 68	CC30	blaZ/I/R, fosB	egc
