# Supplementary material for: Staphylococcus aureus Population Structure and Genomic Profiles in Asymptomatic Carriers in Switzerland
Source: Front Microbiol. 2020 Jun 24;11:1289. doi: 10.3389/fmicb.2020.01289 (PMC7328235; doi:10.3389/fmicb.2020.01289)
Supplement: TABLE S4 — Statistics. Binomial regression analysis output from SPSS. [file Table_4.XLSX]

## Sheet: Tabelle1
Variables in the Equation
		B	S.E.	Wald	df	Sig.	Exp(B)	95% C.I.for EXP(B)
								Lower	Upper
Step 1a	Group(1)	-30,529	3256215,907	,000	1	1,000	,000	,000	.
	Age	,143	,086	2,785	1	,095	1,154	,975	1,365
	Sex(1)	-,233	,492	,224	1	,636	,792	,302	2,079
	Cattle			1,876	5	,866
	Cattle(1)	,677	,818	,684	1	,408	1,968	,396	9,785
	Cattle(2)	31,576	3256215,907	,000	1	1,000	51669259671858,500	,000	.
	Cattle(3)	-,271	1,984	,019	1	,891	,763	,016	37,213
	Cattle(4)	31,991	3256215,907	,000	1	1,000	78281956894549,230	,000	.
	Cattle(5)	30,550	3256215,907	,000	1	1,000	18529036500785,688	,000	.
	Pig			1,599	5	,901
	Pig(1)	-,519	1,014	,262	1	,609	,595	,082	4,343
	Pig(2)	-33,786	2385465,302	,000	1	1,000	,000	,000	.
	Pig(3)	-1,243	1,202	1,070	1	,301	,288	,027	3,043
	Pig(4)	,716	1,415	,256	1	,613	2,046	,128	32,765
	Pig(5)	-,647	1,127	,330	1	,566	,524	,058	4,766
	Cat			2,574	5	,765
	Cat(1)	,723	1,111	,423	1	,515	2,061	,233	18,197
	Cat(2)	,169	,882	,037	1	,848	1,184	,210	6,666
	Cat(3)	1,113	,939	1,405	1	,236	3,043	,483	19,160
	Cat(4)	,952	1,094	,756	1	,384	2,590	,303	22,114
	Cat(5)	,863	,780	1,224	1	,269	2,371	,514	10,941
	Dog			2,647	5	,754
	Dog(1)	-,365	,790	,214	1	,643	,694	,148	3,261
	Dog(2)	-,485	,722	,451	1	,502	,616	,150	2,534
	Dog(3)	-1,372	,896	2,344	1	,126	,254	,044	1,469
	Dog(4)	-1,075	1,146	,879	1	,348	,341	,036	3,228
	Dog(5)	-,780	,722	1,168	1	,280	,458	,111	1,887
	Horse			4,221	5	,518
	Horse(1)	,647	,727	,791	1	,374	1,909	,459	7,933
	Horse(2)	-,544	1,017	,286	1	,593	,580	,079	4,263
	Horse(3)	-,746	,976	,584	1	,445	,474	,070	3,214
	Horse(4)	-,478	1,271	,142	1	,707	,620	,051	7,477
	Horse(5)	-1,723	1,109	2,415	1	,120	,179	,020	1,568
	Chicken			13,307	5	,021
	Chicken(1)	-1,911	,818	5,456	1	,019	,148	,030	,735
	Chicken(2)	1,578	1,357	1,352	1	,245	4,845	,339	69,275
	Chicken(3)	1,364	,947	2,074	1	,150	3,913	,611	25,049
	Chicken(4)	1,997	1,145	3,040	1	,081	7,364	,781	69,470
	Chicken(5)	-1,022	,967	1,117	1	,291	,360	,054	2,395
	Rabbit			2,950	5	,708
	Rabbit(1)	,909	,649	1,960	1	,161	2,481	,695	8,852
	Rabbit(2)	,561	,991	,320	1	,571	1,753	,251	12,228
	Rabbit(3)	-,827	1,174	,497	1	,481	,437	,044	4,363
	Rabbit(4)	-31,330	3288317,297	,000	1	1,000	,000	,000	.
	Rabbit(5)	1,227	1,589	,596	1	,440	3,410	,151	76,834
	Hospital(1)	-,064	,609	,011	1	,917	,938	,284	3,098
	Doctor(1)	,445	,468	,902	1	,342	1,560	,623	3,903
	Antibiotics(1)	,635	,669	,901	1	,343	1,886	,509	6,995
	Constant	-3,321	1,750	3,600	1	,058	,036
a. Variable(s) entered on step 1: Group, Age, Sex, Cattle, Pig, Cat, Dog, Horse, Chicken, Rabbit, Hospital, Doctor, Antibiotics.
Model Summary
Step	-2 Log likelihood	Cox & Snell R Square	Nagelkerke R Square
1	175,407a	,246	,329
a. Estimation terminated at iteration number 30 because maximum iterations has been reached. Final solution cannot be found.
Parameter Estimates
Clonal_complexa		B	Std. Error	Wald	df	Sig.	Exp(B)	95% Confidence Interval for Exp(B)
								Lower Bound	Upper Bound
	Intercept	17.913	2995.43	0	1	0.995
	[Cattle=0]	-0.544	58.576	0	1	0.993	0.581	8.019e-51	4.202e+49
	[Cattle=1]	-0.979	58.866	0	1	0.987	0.376	2.935e-51	4.809e+49
	[Cattle=2]	-1.387	62.951	0	1	0.982	0.25	6.517e-55	9.579e+52
	[Cattle=3]	-0.481	57.592	0	1	0.993	0.618	5.865e-50	6.511e+48
	[Cattle=4]	-0.325	26.422	0	1	0.99	0.723	2.337e-23	2.23479e+22
	[Cattle=5]	0b	.	.	0	.	.	.	.
	[Pig=0]	-3.718	41.34	0.008	1	0.928	0.024	1.574e-37	3.7481e+33
	[Pig=1]	-3.04	41.853	0.005	1	0.942	0.048	1.134e-37	2.01884e+34
	[Pig=2]	-4.47	41.923	0.011	1	0.915	0.011	2.364e-38	5.5387e+33
	[Pig=3]	-3.576	41.945	0.007	1	0.932	0.028	5.538e-38	1.41544e+34
	[Pig=4]	-7.105	41.996	0.029	1	0.866	0.001	1.471e-39	4.58152e+32
	[Pig=5]	0b	.	.	0	.	.	.	.
	[Cat=0]	-0.427	6.248	0.005	1	0.946	0.653	3.135e-06	135942
	[Cat=1]	-0.194	7.389	0.001	1	0.979	0.824	4.227e-07	1.60518e+06
	[Cat=2]	0.415	5.399	0.006	1	0.939	1.514	3.844e-05	59623.7
	[Cat=3]	-1.19	5.415	0.048	1	0.826	0.304	7.477e-06	12386.8
	[Cat=4]	-0.879	7.115	0.015	1	0.902	0.415	3.65e-07	472455
	[Cat=5]	0b	.	.	0	.	.	.	.
	[Dog=0]	-0.416	6.716	0.004	1	0.951	0.66	1.268e-06	343345
	[Dog=1]	-0.229	6.413	0.001	1	0.972	0.795	2.768e-06	228567
	[Dog=2]	-0.543	6.046	0.008	1	0.928	0.581	4.151e-06	81372.1
	[Dog=3]	0.614	8.108	0.006	1	0.94	1.847	2.319e-07	1.47089e+07
	[Dog=4]	-2.268	6.74	0.113	1	0.737	0.104	1.898e-07	56496.7
	[Dog=5]	0b	.	.	0	.	.	.	.
	[Horse=0]	-1.518	12.52	0.015	1	0.903	0.219	4.823e-12	9.95293e+09
	[Horse=1]	-2.712	13.333	0.041	1	0.839	0.066	2.974e-13	1.48292e+10
	[Horse=2]	-0.607	15.658	0.002	1	0.969	0.545	2.56e-14	1.16002e+13
	[Horse=3]	0.677	14.747	0.002	1	0.963	1.967	5.512e-13	7.02277e+12
	[Horse=4]	-1.354	16.253	0.007	1	0.934	0.258	3.776e-15	1.76556e+13
	[Horse=5]	0b	.	.	0	.	.	.	.
	[Chicken=0]	3.116	6.595	0.223	1	0.637	22.564	5.492e-05	9.27134e+06
	[Chicken=1]	4.897	8.255	0.352	1	0.553	133.902	1.26e-05	1.42313e+09
	[Chicken=2]	2.267	11.018	0.042	1	0.837	9.652	4.034e-09	2.30941e+10
	[Chicken=3]	-0.36	10.063	0.001	1	0.971	0.698	1.898e-09	2.56703e+08
	[Chicken=4]	1.512	10.678	0.02	1	0.887	4.535	3.69e-09	5.57274e+09
	[Chicken=5]	0b	.	.	0	.	.	.	.
	[Rabbit=0]	-8.619	2994.63	0	1	0.998	0	0	.c
	[Rabbit=1]	-9.666	2994.64	0	1	0.997	6.341e-05	0	.c
	[Rabbit=2]	-10.531	2994.64	0	1	0.997	2.669e-05	0	.c
	[Rabbit=3]	-8.797	2994.66	0	1	0.998	0	0	.c
	[Rabbit=4]	-7.272	2994.67	0	1	0.998	0.001	0	.c
	[Rabbit=5]	0b	.	.	0	.	.	.	.
	[Others_frequency=0]	-1.646	10.394	0.025	1	0.874	0.193	2.741e-10	1.35703e+08
	[Others_frequency=1]	-0.954	29.744	0.001	1	0.974	0.385	1.853e-26	8.00967e+24
	[Others_frequency=2]	-0.668	19.936	0.001	1	0.973	0.512	5.495e-18	4.77996e+16
	[Others_frequency=3]	-4.514	11.959	0.142	1	0.706	0.011	7.245e-13	1.65641e+08
	[Others_frequency=4]	5.973	747.871	0	1	0.994	392.674	0	.c
	[Others_frequency=5]	0b	.	.	0	.	.	.	.
	[Antibiotics=0]	0.639	5.832	0.012	1	0.913	1.895	2.055e-05	174629
	[Antibiotics=1]	0b	.	.	0	.	.	.	.
	[Group=Farmer]	0.942	58.279	0	1	0.987	2.565	6.343e-50	1.038e+50
	[Group=Pupil]	0b	.	.	0	.	.	.	.
CC1	Intercept	5.406	3000.29	0	1	0.999
	[Cattle=0]	-0.57	93.923	0	1	0.995	0.566	6.38e-81	5.017e+79
	[Cattle=1]	-1.655	95.25	0	1	0.986	0.191	1.6e-82	2.283e+80
	[Cattle=2]	-0.017	101.523	0	1	1	0.983	3.769e-87	2.566e+86
	[Cattle=3]	-2.131	82.79	0.001	1	0.979	0.119	4.012e-72	3.51e+69
	[Cattle=4]	1.951	40.191	0.002	1	0.961	7.034	4.329e-34	1.14293e+35
	[Cattle=5]	0b	.	.	0	.	.	.	.
	[Pig=0]	-0.276	53.984	0	1	0.996	0.759	8.484e-47	6.784e+45
	[Pig=1]	0.005	55.772	0	1	1	1.005	3.379e-48	2.988e+47
	[Pig=2]	-1.231	58.62	0	1	0.983	0.292	3.696e-51	2.305e+49
	[Pig=3]	-3.775	56.02	0.005	1	0.946	0.023	4.746e-50	1.108e+46
	[Pig=4]	-3.74	58.486	0.004	1	0.949	0.024	3.916e-52	1.441e+48
	[Pig=5]	0b	.	.	0	.	.	.	.
	[Cat=0]	-1.076	12.064	0.008	1	0.929	0.341	1.835e-11	6.33277e+09
	[Cat=1]	-0.965	13.656	0.005	1	0.944	0.381	9.048e-13	1.60349e+11
	[Cat=2]	1.062	8.616	0.015	1	0.902	2.892	1.341e-07	6.23374e+07
	[Cat=3]	-0.314	10.732	0.001	1	0.977	0.731	5.352e-10	9.97986e+08
	[Cat=4]	-1.647	12.433	0.018	1	0.895	0.193	5.036e-12	7.37281e+09
	[Cat=5]	0b	.	.	0	.	.	.	.
	[Dog=0]	0.054	12.368	0	1	0.997	1.056	3.135e-11	3.5552e+10
	[Dog=1]	0.724	11.498	0.004	1	0.95	2.063	3.368e-10	1.26322e+10
	[Dog=2]	-0.185	11.225	0	1	0.987	0.831	2.314e-10	2.98322e+09
	[Dog=3]	-0.14	13.221	0	1	0.992	0.87	4.849e-12	1.55961e+11
	[Dog=4]	-2.205	14.574	0.023	1	0.88	0.11	4.333e-14	2.80476e+11
	[Dog=5]	0b	.	.	0	.	.	.	.
	[Horse=0]	-1.181	20.145	0.003	1	0.953	0.307	2.185e-18	4.31431e+16
	[Horse=1]	-2.04	23.081	0.008	1	0.93	0.13	2.933e-21	5.76573e+18
	[Horse=2]	-1.633	25.407	0.004	1	0.949	0.195	4.615e-23	8.2688e+20
	[Horse=3]	2.898	21.876	0.018	1	0.895	18.134	4.339e-18	7.57858e+19
	[Horse=4]	-0.758	28.008	0.001	1	0.978	0.469	6.771e-25	3.24546e+23
	[Horse=5]	0b	.	.	0	.	.	.	.
	[Chicken=0]	4.076	14.112	0.083	1	0.773	58.887	5.721e-11	6.06121e+13
	[Chicken=1]	4.063	17.102	0.056	1	0.812	58.149	1.612e-13	2.09718e+16
	[Chicken=2]	2.518	21.957	0.013	1	0.909	12.409	2.534e-18	6.07635e+19
	[Chicken=3]	2.734	17.999	0.023	1	0.879	15.392	7.35e-15	3.22312e+16
	[Chicken=4]	1.328	22.077	0.004	1	0.952	3.774	6.098e-19	2.33538e+19
	[Chicken=5]	0b	.	.	0	.	.	.	.
	[Rabbit=0]	-7.882	2999.06	0	1	0.998	0	0	.c
	[Rabbit=1]	-8.586	2999.09	0	1	0.998	0	0	.c
	[Rabbit=2]	-6.81	2999.08	0	1	0.998	0.001	0	.c
	[Rabbit=3]	-9.116	2999.1	0	1	0.998	0	0	.c
	[Rabbit=4]	-6.198	2999.16	0	1	0.998	0.002	0	.c
	[Rabbit=5]	0b	.	.	0	.	.	.	.
	[Others_frequency=0]	-0.058	18.528	0	1	0.998	0.944	1.599e-16	5572717266187660
	[Others_frequency=1]	1.09	45.771	0.001	1	0.981	2.974	3.256e-39	2.716e+39
	[Others_frequency=2]	-0.914	38.311	0.001	1	0.981	0.401	9.845e-34	1.63354e+32
	[Others_frequency=3]	-5.631	27.678	0.041	1	0.839	0.004	9.884e-27	1.29983e+21
	[Others_frequency=4]	7.485	829.833	0	1	0.993	1780.98	0	.c
	[Others_frequency=5]	0b	.	.	0	.	.	.	.
	[Antibiotics=0]	0.069	9.481	0	1	0.994	1.072	9.113e-09	1.25988e+08
	[Antibiotics=1]	0b	.	.	0	.	.	.	.
	[Group=Farmer]	1.541	93.746	0	1	0.987	4.668	7.455e-80	2.923e+80
	[Group=Pupil]	0b	.	.	0	.	.	.	.
CC101	Intercept	0.236	3000.52	0	1	1
	[Cattle=0]	-5.305	92.221	0.003	1	0.954	0.005	1.576e-81	1.566e+76
	[Cattle=1]	-4.907	92.56	0.003	1	0.958	0.007	1.208e-81	4.528e+76
	[Cattle=2]	-2.952	98.22	0.001	1	0.976	0.052	1.296e-85	2.105e+82
	[Cattle=3]	-5.804	85.716	0.005	1	0.946	0.003	3.296e-76	2.76e+70
	[Cattle=4]	-1.073	80.343	0	1	0.989	0.342	1.4e-69	8.347e+67
	[Cattle=5]	0b	.	.	0	.	.	.	.
	[Pig=0]	1.76	126.404	0	1	0.989	5.813	1.476e-107	2.29e+108
	[Pig=1]	0.826	126.728	0	1	0.995	2.284	3.073e-108	1.698e+108
	[Pig=2]	0.531	127.807	0	1	0.997	1.701	2.763e-109	1.047e+109
	[Pig=3]	-5.28	233.732	0.001	1	0.982	0.005	5.669e-202	4.57e+196
	[Pig=4]	-5.972	129.651	0.002	1	0.963	0.003	1.115e-113	5.825e+107
	[Pig=5]	0b	.	.	0	.	.	.	.
	[Cat=0]	-5.001	11.174	0.2	1	0.654	0.007	2.076e-12	2.18392e+07
	[Cat=1]	-1.814	11.461	0.025	1	0.874	0.163	2.862e-11	9.27904e+08
	[Cat=2]	-1.012	10.221	0.01	1	0.921	0.363	7.251e-10	1.82164e+08
	[Cat=3]	-1.345	14.89	0.008	1	0.928	0.261	5.512e-14	1.23167e+12
	[Cat=4]	-2.954	10.523	0.079	1	0.779	0.052	5.75e-11	4.72151e+07
	[Cat=5]	0b	.	.	0	.	.	.	.
	[Dog=0]	5.038	8.385	0.361	1	0.548	154.204	1.124e-05	2.11602e+09
	[Dog=1]	2.75	11.106	0.061	1	0.804	15.643	5.503e-09	4.4474e+10
	[Dog=2]	0.342	8.623	0.002	1	0.968	1.407	6.435e-08	3.07679e+07
	[Dog=3]	2.518	18.032	0.02	1	0.889	12.406	5.554e-15	2.77124e+16
	[Dog=4]	-2.155	13.369	0.026	1	0.872	0.116	4.84e-13	2.77648e+10
	[Dog=5]	0b	.	.	0	.	.	.	.
	[Horse=0]	-1.443	24.095	0.004	1	0.952	0.236	7.301e-22	7.64768e+19
	[Horse=1]	-2.303	27.207	0.007	1	0.933	0.1	6.935e-25	1.44178e+22
	[Horse=2]	-2.599	27.273	0.009	1	0.924	0.074	4.532e-25	1.21862e+22
	[Horse=3]	-1.007	29.31	0.001	1	0.973	0.365	4.107e-26	3.247e+24
	[Horse=4]	-0.362	31.322	0	1	0.991	0.697	1.519e-27	3.19376e+26
	[Horse=5]	0b	.	.	0	.	.	.	.
	[Chicken=0]	10.047	9.56	1.104	1	0.293	23075.4	0	3.16766e+12
	[Chicken=1]	10.637	20.213	0.277	1	0.599	41646	2.593e-13	6.68777e+21
	[Chicken=2]	6.768	33.302	0.041	1	0.839	869.488	3.914e-26	1.93175e+31
	[Chicken=3]	2.806	23.42	0.014	1	0.905	16.538	1.921e-19	1.4237e+21
	[Chicken=4]	3.262	24.926	0.017	1	0.896	26.104	1.583e-20	4.30565e+22
	[Chicken=5]	0b	.	.	0	.	.	.	.
	[Rabbit=0]	-9.265	2996.77	0	1	0.998	9.465e-05	0	.c
	[Rabbit=1]	-9.29	2996.82	0	1	0.998	9.239e-05	0	.c
	[Rabbit=2]	-9.339	2996.84	0	1	0.998	8.796e-05	0	.c
	[Rabbit=3]	-9.639	2996.83	0	1	0.997	6.516e-05	0	.c
	[Rabbit=4]	-9.065	2996.9	0	1	0.998	0	0	.c
	[Rabbit=5]	0b	.	.	0	.	.	.	.
	[Others_frequency=0]	-0.03	19.003	0	1	0.999	0.971	6.481e-17	1.45362e+16
	[Others_frequency=1]	0.899	86.352	0	1	0.992	2.456	7.716e-74	7.819e+73
	[Others_frequency=2]	1.684	39.539	0.002	1	0.966	5.386	1.191e-33	2.43594e+34
	[Others_frequency=3]	-5.801	40.304	0.021	1	0.886	0.003	1.492e-37	6.12725e+31
	[Others_frequency=4]	6.179	5604.31	0	1	0.999	482.489	0	.c
	[Others_frequency=5]	0b	.	.	0	.	.	.	.
	[Antibiotics=0]	1.882	10.431	0.033	1	0.857	6.569	8.677e-09	4.97396e+09
	[Antibiotics=1]	0b	.	.	0	.	.	.	.
	[Group=Farmer]	1.381	91.938	0	1	0.988	3.979	2.197e-78	7.206e+78
	[Group=Pupil]	0b	.	.	0	.	.	.	.
CC12	Intercept	6.898	2997.53	0	1	0.998
	[Cattle=0]	-3.798	92.553	0.002	1	0.967	0.022	3.708e-81	1.356e+77
	[Cattle=1]	-3.516	92.938	0.001	1	0.97	0.03	2.309e-81	3.821e+77
	[Cattle=2]	-2.294	98.817	0.001	1	0.981	0.101	7.783e-86	1.308e+83
	[Cattle=3]	-3.978	89.211	0.002	1	0.964	0.019	2.169e-78	1.617e+74
	[Cattle=4]	2.345	52.916	0.002	1	0.965	10.432	9.462e-45	1.15e+46
	[Cattle=5]	0b	.	.	0	.	.	.	.
	[Pig=0]	0.925	84.012	0	1	0.991	2.523	7.78e-72	8.181e+71
	[Pig=1]	0.347	84.418	0	1	0.997	1.415	1.968e-72	1.018e+72
	[Pig=2]	-0.621	86.275	0	1	0.994	0.537	1.962e-74	1.472e+73
	[Pig=3]	-4.266	143.066	0.001	1	0.976	0.014	2.343e-124	8.417e+119
	[Pig=4]	-2.65	86.226	0.001	1	0.975	0.071	2.84e-75	1.759e+72
	[Pig=5]	0b	.	.	0	.	.	.	.
	[Cat=0]	-1.082	11.33	0.009	1	0.924	0.339	7.694e-11	1.49231e+09
	[Cat=1]	-1.073	13.591	0.006	1	0.937	0.342	9.23e-13	1.26774e+11
	[Cat=2]	-0.307	7.822	0.002	1	0.969	0.736	1.618e-07	3.34731e+06
	[Cat=3]	-0.769	11.96	0.004	1	0.949	0.463	3.061e-11	7.0191e+09
	[Cat=4]	-2.097	12.867	0.027	1	0.871	0.123	1.37e-12	1.10186e+10
	[Cat=5]	0b	.	.	0	.	.	.	.
	[Dog=0]	-0.952	10.339	0.008	1	0.927	0.386	6.103e-10	2.43994e+08
	[Dog=1]	-1.523	9.921	0.024	1	0.878	0.218	7.833e-10	6.0661e+07
	[Dog=2]	-3.122	8.339	0.14	1	0.708	0.044	3.517e-09	552100
	[Dog=3]	-0.713	14.811	0.002	1	0.962	0.49	1.211e-13	1.9855e+12
	[Dog=4]	-4.549	23.004	0.039	1	0.843	0.011	2.776e-22	4.02802e+17
	[Dog=5]	0b	.	.	0	.	.	.	.
	[Horse=0]	-0.646	21.089	0.001	1	0.976	0.524	5.872e-19	4.67891e+17
	[Horse=1]	-1.893	21.974	0.007	1	0.931	0.151	2.977e-20	7.61598e+17
	[Horse=2]	2.376	23.406	0.01	1	0.919	10.758	1.284e-19	9.01474e+20
	[Horse=3]	0.407	26.488	0	1	0.988	1.502	4.271e-23	5.28489e+22
	[Horse=4]	0.017	25.841	0	1	0.999	1.017	1.027e-22	1.00707e+22
	[Horse=5]	0b	.	.	0	.	.	.	.
	[Chicken=0]	4.401	15.123	0.085	1	0.771	81.555	1.094e-11	608195197362050
	[Chicken=1]	5.455	17.824	0.094	1	0.76	233.861	1.573e-13	3.47611e+17
	[Chicken=2]	1.218	23.727	0.003	1	0.959	3.381	2.149e-20	5.31848e+20
	[Chicken=3]	0.672	21.912	0.001	1	0.976	1.959	4.371e-19	8.78026e+18
	[Chicken=4]	2.447	21.791	0.013	1	0.911	11.554	3.267e-18	4.08649e+19
	[Chicken=5]	0b	.	.	0	.	.	.	.
	[Rabbit=0]	-7.185	2995.15	0	1	0.998	0.001	0	.c
	[Rabbit=1]	-5.031	2995.16	0	1	0.999	0.007	0	.c
	[Rabbit=2]	-6.985	2995.19	0	1	0.998	0.001	0	.c
	[Rabbit=3]	-7.718	2995.21	0	1	0.998	0	0	.c
	[Rabbit=4]	-5.1	2995.27	0	1	0.999	0.006	0	.c
	[Rabbit=5]	0b	.	.	0	.	.	.	.
	[Others_frequency=0]	0.307	13.856	0	1	0.982	1.359	2.181e-12	8.46358e+11
	[Others_frequency=1]	-0.266	52.212	0	1	0.996	0.766	2.762e-45	2.125e+44
	[Others_frequency=2]	-0.649	35.089	0	1	0.985	0.523	7.086e-31	3.85416e+29
	[Others_frequency=3]	-3.453	31.782	0.012	1	0.913	0.032	2.801e-29	3.57272e+25
	[Others_frequency=4]	3.579	1416.64	0	1	0.998	35.843	0	.c
	[Others_frequency=5]	0b	.	.	0	.	.	.	.
	[Antibiotics=0]	0.229	9.032	0.001	1	0.98	1.258	2.579e-08	6.13427e+07
	[Antibiotics=1]	0b	.	.	0	.	.	.	.
	[Group=Farmer]	-1.963	92.077	0	1	0.983	0.14	5.91e-80	3.335e+77
	[Group=Pupil]	0b	.	.	0	.	.	.	.
CC121	Intercept	-12.253	3689.71	0	1	0.997
	[Cattle=0]	7.865	89.506	0.008	1	0.93	2603.7	1.69e-73	4.012e+79
	[Cattle=1]	7.193	89.972	0.006	1	0.936	1329.65	3.465e-74	5.102e+79
	[Cattle=2]	10.503	92.572	0.013	1	0.91	36434.7	5.809e-75	2.285e+83
	[Cattle=3]	4.12	62.277	0.004	1	0.947	61.548	6.013e-52	6.3e+54
	[Cattle=4]	-0.114	48.14	0	1	0.998	0.892	9.417e-42	8.456e+40
	[Cattle=5]	0b	.	.	0	.	.	.	.
	[Pig=0]	2.536	426.57	0	1	0.995	12.633	0	.c
	[Pig=1]	3.331	426.61	0	1	0.994	27.959	0	.c
	[Pig=2]	2.61	426.851	0	1	0.995	13.599	0	.c
	[Pig=3]	-2.86	431.947	0	1	0.995	0.057	0	.c
	[Pig=4]	-2.037	427.156	0	1	0.996	0.13	0	.c
	[Pig=5]	0b	.	.	0	.	.	.	.
	[Cat=0]	-0.812	10.629	0.006	1	0.939	0.444	3.983e-10	4.94844e+08
	[Cat=1]	-0.338	11.71	0.001	1	0.977	0.713	7.68e-11	6.62691e+09
	[Cat=2]	-0.011	8.2	0	1	0.999	0.989	1.036e-07	9.43789e+06
	[Cat=3]	-0.167	9.496	0	1	0.986	0.846	6.99e-09	1.02364e+08
	[Cat=4]	-0.609	10.222	0.004	1	0.952	0.544	1.083e-09	2.73057e+08
	[Cat=5]	0b	.	.	0	.	.	.	.
	[Dog=0]	0.672	11.517	0.003	1	0.954	1.957	3.078e-10	1.24467e+10
	[Dog=1]	0.552	10.836	0.003	1	0.959	1.736	1.037e-09	2.90711e+09
	[Dog=2]	0.019	9.671	0	1	0.998	1.02	5.977e-09	1.7392e+08
	[Dog=3]	1.119	13.435	0.007	1	0.934	3.063	1.123e-11	8.35442e+11
	[Dog=4]	-0.436	10.085	0.002	1	0.966	0.647	1.684e-09	2.48475e+08
	[Dog=5]	0b	.	.	0	.	.	.	.
	[Horse=0]	1.311	20.294	0.004	1	0.948	3.709	1.972e-17	6.97756e+17
	[Horse=1]	0.374	21.849	0	1	0.986	1.454	3.667e-19	5.76324e+18
	[Horse=2]	2.214	19.964	0.012	1	0.912	9.151	9.295e-17	9.00869e+17
	[Horse=3]	1.388	26.118	0.003	1	0.958	4.008	2.35e-22	6.83554e+22
	[Horse=4]	-0.359	31.104	0	1	0.991	0.699	2.338e-27	2.08742e+26
	[Horse=5]	0b	.	.	0	.	.	.	.
	[Chicken=0]	4.149	14.399	0.083	1	0.773	63.377	3.512e-11	114363316748355
	[Chicken=1]	3.698	18.349	0.041	1	0.84	40.384	9.718e-15	1.67816e+17
	[Chicken=2]	6.978	21.61	0.104	1	0.747	1072.68	4.328e-16	2.65872e+21
	[Chicken=3]	1.479	19.965	0.005	1	0.941	4.389	4.447e-17	4.33259e+17
	[Chicken=4]	2.702	19.141	0.02	1	0.888	14.904	7.6e-16	2.92266e+17
	[Chicken=5]	0b	.	.	0	.	.	.	.
	[Rabbit=0]	-4.757	3664.95	0	1	0.999	0.009	0	.c
	[Rabbit=1]	-3.862	3664.96	0	1	0.999	0.021	0	.c
	[Rabbit=2]	-7.476	3664.97	0	1	0.998	0.001	0	.c
	[Rabbit=3]	-4.892	3664.99	0	1	0.999	0.008	0	.c
	[Rabbit=4]	-6.597	3665	0	1	0.999	0.001	0	.c
	[Rabbit=5]	0b	.	.	0	.	.	.	.
	[Others_frequency=0]	0.36	16.646	0	1	0.983	1.434	9.724e-15	211440574799738
	[Others_frequency=1]	-2.009	55.044	0.001	1	0.971	0.134	1.88e-48	9.563e+45
	[Others_frequency=2]	-0.635	31.151	0	1	0.984	0.53	1.617e-27	1.73637e+26
	[Others_frequency=3]	-4.226	28.718	0.022	1	0.883	0.015	5.24e-27	4.07179e+22
	[Others_frequency=4]	3.764	1194.95	0	1	0.997	43.106	0	.c
	[Others_frequency=5]	0b	.	.	0	.	.	.	.
	[Antibiotics=0]	0.475	9.268	0.003	1	0.959	1.608	2.077e-08	1.24541e+08
	[Antibiotics=1]	0b	.	.	0	.	.	.	.
	[Group=Farmer]	9.867	89.127	0.012	1	0.912	19289.6	2.634e-72	1.412e+80
	[Group=Pupil]	0b	.	.	0	.	.	.	.
CC15	Intercept	2.916	2998.3	0	1	0.999
	[Cattle=0]	0.406	60.66	0	1	0.995	1.5	3.483e-52	6.462e+51
	[Cattle=1]	-1.732	60.944	0.001	1	0.977	0.177	2.355e-53	1.33e+51
	[Cattle=2]	-1.979	65.054	0.001	1	0.976	0.138	5.848e-57	3.268e+54
	[Cattle=3]	-3.786	59.277	0.004	1	0.949	0.023	7.924e-53	6.492e+48
	[Cattle=4]	4.828	26.501	0.033	1	0.855	124.94	3.46e-21	4.51217e+24
	[Cattle=5]	0b	.	.	0	.	.	.	.
	[Pig=0]	1.151	62.501	0	1	0.985	3.162	1.99e-53	5.024e+53
	[Pig=1]	2.059	62.879	0.001	1	0.974	7.839	2.352e-53	2.613e+54
	[Pig=2]	-1.548	62.967	0.001	1	0.98	0.213	5.37e-55	8.423e+52
	[Pig=3]	-6.281	85.608	0.005	1	0.942	0.002	2.526e-76	1.386e+70
	[Pig=4]	-3.645	63.138	0.003	1	0.954	0.026	4.713e-56	1.447e+52
	[Pig=5]	0b	.	.	0	.	.	.	.
	[Cat=0]	-0.231	6.456	0.001	1	0.971	0.794	2.537e-06	248336
	[Cat=1]	-0.796	7.506	0.011	1	0.916	0.451	1.842e-07	1.10568e+06
	[Cat=2]	0.766	5.507	0.019	1	0.889	2.151	4.417e-05	104737
	[Cat=3]	2.12	5.573	0.145	1	0.704	8.332	0	461433
	[Cat=4]	-1.409	7.478	0.036	1	0.85	0.244	1.054e-07	565913
	[Cat=5]	0b	.	.	0	.	.	.	.
	[Dog=0]	-2.188	6.921	0.1	1	0.752	0.112	1.44e-07	87249.6
	[Dog=1]	-0.417	6.503	0.004	1	0.949	0.659	1.921e-06	226139
	[Dog=2]	-3.304	6.231	0.281	1	0.596	0.037	1.824e-07	7396.13
	[Dog=3]	-1.487	8.323	0.032	1	0.858	0.226	1.861e-08	2.74359e+06
	[Dog=4]	-4.039	7.412	0.297	1	0.586	0.018	8.646e-09	35898.7
	[Dog=5]	0b	.	.	0	.	.	.	.
	[Horse=0]	0.489	13.715	0.001	1	0.972	1.631	3.454e-12	7.69798e+11
	[Horse=1]	-0.631	14.505	0.002	1	0.965	0.532	2.397e-13	1.18147e+12
	[Horse=2]	-0.065	16.701	0	1	0.997	0.937	5.696e-15	154207747022622
	[Horse=3]	0.638	16.095	0.002	1	0.968	1.892	3.77e-14	9.49269e+13
	[Horse=4]	2.019	17.234	0.014	1	0.907	7.528	1.61e-14	3520197709642170
	[Horse=5]	0b	.	.	0	.	.	.	.
	[Chicken=0]	3.548	7.464	0.226	1	0.635	34.733	1.539e-05	7.83983e+07
	[Chicken=1]	2.84	9.038	0.099	1	0.753	17.108	3.47e-07	8.43495e+08
	[Chicken=2]	1.994	12.543	0.025	1	0.874	7.343	1.547e-10	3.48655e+11
	[Chicken=3]	1.017	10.945	0.009	1	0.926	2.765	1.334e-09	5.72969e+09
	[Chicken=4]	5.39	11.071	0.237	1	0.626	219.184	8.265e-08	5.81292e+11
	[Chicken=5]	0b	.	.	0	.	.	.	.
	[Rabbit=0]	-5.637	2997.11	0	1	0.998	0.004	0	.c
	[Rabbit=1]	-4.081	2997.12	0	1	0.999	0.017	0	.c
	[Rabbit=2]	-5.979	2997.12	0	1	0.998	0.003	0	.c
	[Rabbit=3]	-6.341	2997.14	0	1	0.998	0.002	0	.c
	[Rabbit=4]	-3.325	2997.16	0	1	0.999	0.036	0	.c
	[Rabbit=5]	0b	.	.	0	.	.	.	.
	[Others_frequency=0]	1.697	10.685	0.025	1	0.874	5.46	4.386e-09	6.79532e+09
	[Others_frequency=1]	-2.19	30.299	0.005	1	0.942	0.112	1.815e-27	6.90787e+24
	[Others_frequency=2]	-0.813	21.469	0.001	1	0.97	0.443	2.359e-19	8.33642e+17
	[Others_frequency=3]	-3.112	13.014	0.057	1	0.811	0.045	3.728e-13	5.31922e+09
	[Others_frequency=4]	5.624	767.434	0	1	0.994	276.982	0	.c
	[Others_frequency=5]	0b	.	.	0	.	.	.	.
	[Antibiotics=0]	0.389	5.925	0.004	1	0.948	1.476	1.337e-05	162988
	[Antibiotics=1]	0b	.	.	0	.	.	.	.
	[Group=Farmer]	0.498	60.348	0	1	0.993	1.645	7.048e-52	3.84e+51
	[Group=Pupil]	0b	.	.	0	.	.	.	.
CC152	Intercept	5.125	3124.05	0	1	0.999
	[Cattle=0]	1.619	107.956	0	1	0.988	5.048	6.474e-92	3.936e+92
	[Cattle=1]	-0.598	108.908	0	1	0.996	0.55	1.09e-93	2.773e+92
	[Cattle=2]	-0.13	110.984	0	1	0.999	0.878	2.977e-95	2.589e+94
	[Cattle=3]	-1.746	105.417	0	1	0.987	0.174	3.24e-91	9.39e+88
	[Cattle=4]	-1.054	43.715	0.001	1	0.981	0.348	2.145e-38	5.659e+36
	[Cattle=5]	0b	.	.	0	.	.	.	.
	[Pig=0]	-0.452	239.995	0	1	0.998	0.636	3.306e-205	1.224e+204
	[Pig=1]	-1.816	240.176	0	1	0.994	0.163	5.937e-206	4.459e+203
	[Pig=2]	-0.018	240.52	0	1	1	0.982	1.823e-205	5.291e+204
	[Pig=3]	-4.374	263.067	0	1	0.987	0.013	1.503e-226	1.056e+222
	[Pig=4]	-4.58	241.344	0	1	0.985	0.01	3.787e-208	2.778e+203
	[Pig=5]	0b	.	.	0	.	.	.	.
	[Cat=0]	-2.059	10.176	0.041	1	0.84	0.128	2.779e-10	5.85764e+07
	[Cat=1]	-1.919	12.371	0.024	1	0.877	0.147	4.33e-12	4.97667e+09
	[Cat=2]	-0.843	8.446	0.01	1	0.92	0.43	2.785e-08	6.64622e+06
	[Cat=3]	-2.174	9.936	0.048	1	0.827	0.114	3.964e-10	3.2608e+07
	[Cat=4]	-0.748	16.517	0.002	1	0.964	0.473	4.128e-15	5.4262e+13
	[Cat=5]	0b	.	.	0	.	.	.	.
	[Dog=0]	-0.294	11.108	0.001	1	0.979	0.745	2.615e-10	2.12425e+09
	[Dog=1]	0.296	10.918	0.001	1	0.978	1.344	6.843e-10	2.64e+09
	[Dog=2]	1.012	10.113	0.01	1	0.92	2.751	6.78e-09	1.11638e+09
	[Dog=3]	1.825	15.099	0.015	1	0.904	6.205	8.722e-13	4.41406e+13
	[Dog=4]	-1.725	17.972	0.009	1	0.924	0.178	8.971e-17	353534578829630
	[Dog=5]	0b	.	.	0	.	.	.	.
	[Horse=0]	-0.688	22.568	0.001	1	0.976	0.503	3.099e-20	8.15654e+18
	[Horse=1]	2.011	23.029	0.008	1	0.93	7.467	1.866e-19	2.98888e+20
	[Horse=2]	0.765	27.397	0.001	1	0.978	2.148	1.027e-23	4.49473e+23
	[Horse=3]	-0.558	26.098	0	1	0.983	0.573	3.491e-23	9.38985e+21
	[Horse=4]	-0.292	33.567	0	1	0.993	0.747	2.001e-29	2.78708e+28
	[Horse=5]	0b	.	.	0	.	.	.	.
	[Chicken=0]	3.992	17.846	0.05	1	0.823	54.142	3.493e-14	8.39282e+16
	[Chicken=1]	2.91	19.165	0.023	1	0.879	18.35	8.916e-16	3.77676e+17
	[Chicken=2]	3.859	27.766	0.019	1	0.889	47.409	1.099e-22	2.04519e+25
	[Chicken=3]	1.08	28.802	0.001	1	0.97	2.944	8.963e-25	9.66622e+24
	[Chicken=4]	2.666	22.561	0.014	1	0.906	14.377	8.994e-19	2.29813e+20
	[Chicken=5]	0b	.	.	0	.	.	.	.
	[Rabbit=0]	-6.384	3113.16	0	1	0.998	0.002	0	.c
	[Rabbit=1]	-8.585	3113.17	0	1	0.998	0	0	.c
	[Rabbit=2]	-7.718	3113.2	0	1	0.998	0	0	.c
	[Rabbit=3]	-5.749	3113.25	0	1	0.999	0.003	0	.c
	[Rabbit=4]	-6.192	3113.36	0	1	0.998	0.002	0	.c
	[Rabbit=5]	0b	.	.	0	.	.	.	.
	[Others_frequency=0]	-0.424	23.222	0	1	0.985	0.654	1.12e-20	3.82207e+19
	[Others_frequency=1]	1.555	59.886	0.001	1	0.979	4.736	5.019e-51	4.468e+51
	[Others_frequency=2]	1.011	40.858	0.001	1	0.98	2.749	4.576e-35	1.65095e+35
	[Others_frequency=3]	-4.865	39.601	0.015	1	0.902	0.008	1.508e-36	3.94074e+31
	[Others_frequency=4]	-1.026	3797.36	0	1	1	0.358	0	.c
	[Others_frequency=5]	0b	.	.	0	.	.	.	.
	[Antibiotics=0]	-3.288	6.692	0.241	1	0.623	0.037	7.511e-08	18545.8
	[Antibiotics=1]	0b	.	.	0	.	.	.	.
	[Group=Farmer]	2.653	107.615	0.001	1	0.98	14.204	3.548e-91	5.686e+92
	[Group=Pupil]	0b	.	.	0	.	.	.	.
CC182	Intercept	-17.977	2995.55	0	1	0.995
	[Cattle=0]	91.271	7.71	140.138	1	0	4.35e+39	1.19041e+33	1.589e+46
	[Cattle=1]	91.908	9.347	96.68	1	0	8.223e+39	9.09186e+31	7.437e+47
	[Cattle=2]	90.745	27.773	10.675	1	0.001	2.571e+39	5879001107980580	1.124e+63
	[Cattle=3]	8.907	58.028	0.024	1	0.878	7382.37	2.984e-46	1.826e+53
	[Cattle=4]	12.817	27.141	0.223	1	0.637	368411	2.91e-18	4.66396e+28
	[Cattle=5]	0b	.	.	0	.	.	.	.
	[Pig=0]	0.872	43.314	0	1	0.984	2.393	3.234e-37	1.77e+37
	[Pig=1]	7.978	44.699	0.032	1	0.858	2917.12	2.611e-35	3.259e+41
	[Pig=2]	3.364	44.138	0.006	1	0.939	28.901	7.773e-37	1.075e+39
	[Pig=3]	-6.282	43.728	0.021	1	0.886	0.002	1.123e-40	3.11422e+34
	[Pig=4]	4.351	44.587	0.01	1	0.922	77.593	8.651e-37	6.959e+39
	[Pig=5]	0b	.	.	0	.	.	.	.
	[Cat=0]	-6.759	7.748	0.761	1	0.383	0.001	2.947e-10	4572.51
	[Cat=1]	-5.331	10.366	0.264	1	0.607	0.005	7.26e-12	3.22556e+06
	[Cat=2]	-1.89	5.742	0.108	1	0.742	0.151	1.956e-06	11659.7
	[Cat=3]	-6.074	9.161	0.439	1	0.507	0.002	3.665e-11	144713
	[Cat=4]	-2.391	7.503	0.102	1	0.75	0.092	3.76e-08	223040
	[Cat=5]	0b	.	.	0	.	.	.	.
	[Dog=0]	3.495	7.012	0.248	1	0.618	32.941	3.538e-05	3.06694e+07
	[Dog=1]	-0.349	7.121	0.002	1	0.961	0.705	6.119e-07	812960
	[Dog=2]	0.818	6.474	0.016	1	0.899	2.266	6.991e-06	734663
	[Dog=3]	1.55	8.91	0.03	1	0.862	4.712	1.227e-07	1.80985e+08
	[Dog=4]	-5.345	9.452	0.32	1	0.572	0.005	4.299e-11	530127
	[Dog=5]	0b	.	.	0	.	.	.	.
	[Horse=0]	12.642	17.383	0.529	1	0.467	309358	4.946e-10	1.93499e+20
	[Horse=1]	1.735	15.566	0.012	1	0.911	5.671	3.191e-13	100765412410648
	[Horse=2]	-0.69	16.905	0.002	1	0.967	0.502	2.045e-15	123026066575384
	[Horse=3]	14.249	19.644	0.526	1	0.468	1.54293e+06	2.936e-11	8.109e+22
	[Horse=4]	8.1	21.416	0.143	1	0.705	3294.1	1.941e-15	5.59075e+21
	[Horse=5]	0b	.	.	0	.	.	.	.
	[Chicken=0]	5.116	7.421	0.475	1	0.491	166.656	8.039e-05	3.45492e+08
	[Chicken=1]	7.675	9.318	0.678	1	0.41	2154.3	2.522e-05	1.84026e+11
	[Chicken=2]	14.276	12.917	1.222	1	0.269	1.58498e+06	1.604e-05	1.56607e+17
	[Chicken=3]	6.942	10.496	0.437	1	0.508	1034.89	1.204e-06	8.89792e+11
	[Chicken=4]	1.457	12.376	0.014	1	0.906	4.292	1.253e-10	1.47027e+11
	[Chicken=5]	0b	.	.	0	.	.	.	.
	[Rabbit=0]	-89.339	2995.2	0.001	1	0.976	1.587e-39	0	.c
	[Rabbit=1]	-88.973	2995.21	0.001	1	0.976	2.288e-39	0	.c
	[Rabbit=2]	-90.988	2995.21	0.001	1	0.976	3.05e-40	0	.c
	[Rabbit=3]	-94.684	2995.23	0.001	1	0.975	7.572e-42	0	.c
	[Rabbit=4]	-85.499	2995.25	0.001	1	0.977	7.38e-38	0	.c
	[Rabbit=5]	0b	.	.	0	.	.	.	.
	[Others_frequency=0]	0.066	10.911	0	1	0.995	1.068	5.511e-10	2.06854e+09
	[Others_frequency=1]	-9.733	33.08	0.087	1	0.769	5.928e-05	4.121e-33	8.52798e+23
	[Others_frequency=2]	-3.651	34.144	0.011	1	0.915	0.026	2.241e-31	3.00682e+27
	[Others_frequency=3]	-12	14.239	0.71	1	0.399	6.145e-06	4.658e-18	8.10695e+06
	[Others_frequency=4]	30.647	748.01	0.002	1	0.967	2.04163e+13	0	.c
	[Others_frequency=5]	0b	.	.	0	.	.	.	.
	[Antibiotics=0]	0.673	6.024	0.012	1	0.911	1.96	1.461e-05	262922
	[Antibiotics=1]	0b	.	.	0	.	.	.	.
	[Group=Farmer]	91.256	0	.	1	.	4.283e+39	4.283e+39	4.283e+39
	[Group=Pupil]	0b	.	.	0	.	.	.	.
CC188	Intercept	1.286	3056.13	0	1	1
	[Cattle=0]	0.731	120.556	0	1	0.995	2.078	5.012e-103	8.612e+102
	[Cattle=1]	0.564	123.455	0	1	0.996	1.757	1.443e-105	2.139e+105
	[Cattle=2]	-0.299	129.597	0	1	0.998	0.742	3.607e-111	1.525e+110
	[Cattle=3]	1.713	117.597	0	1	0.988	5.547	4.422e-100	6.959e+100
	[Cattle=4]	2.338	106.695	0	1	0.983	10.363	1.573e-90	6.826e+91
	[Cattle=5]	0b	.	.	0	.	.	.	.
	[Pig=0]	0.322	590.082	0	1	1	1.379	0	.c
	[Pig=1]	2.164	590.229	0	1	0.997	8.703	0	.c
	[Pig=2]	-0.301	590.413	0	1	1	0.74	0	.c
	[Pig=3]	-5.881	609.255	0	1	0.992	0.003	0	.c
	[Pig=4]	-2.37	590.915	0	1	0.997	0.093	0	.c
	[Pig=5]	0b	.	.	0	.	.	.	.
	[Cat=0]	-0.943	10.921	0.007	1	0.931	0.389	1.969e-10	7.70188e+08
	[Cat=1]	-0.158	15.018	0	1	0.992	0.854	1.406e-13	5.18848e+12
	[Cat=2]	3.207	7.985	0.161	1	0.688	24.712	3.941e-06	1.54942e+08
	[Cat=3]	-1.592	10.732	0.022	1	0.882	0.204	1.492e-10	2.77856e+08
	[Cat=4]	-0.86	14.772	0.003	1	0.954	0.423	1.129e-13	1.58616e+12
	[Cat=5]	0b	.	.	0	.	.	.	.
	[Dog=0]	-0.61	11.499	0.003	1	0.958	0.543	8.854e-11	3.336e+09
	[Dog=1]	-1.038	11.552	0.008	1	0.928	0.354	5.201e-11	2.41333e+09
	[Dog=2]	1.348	10.255	0.017	1	0.895	3.851	7.193e-09	2.06189e+09
	[Dog=3]	0.513	16.808	0.001	1	0.976	1.67	8.228e-15	338955007278990
	[Dog=4]	-3.67	14.872	0.061	1	0.805	0.025	5.589e-15	1.16106e+11
	[Dog=5]	0b	.	.	0	.	.	.	.
	[Horse=0]	-0.32	26.268	0	1	0.99	0.726	3.177e-23	1.66071e+22
	[Horse=1]	-2.136	27.849	0.006	1	0.939	0.118	2.332e-25	5.98655e+22
	[Horse=2]	-1.498	32.18	0.002	1	0.963	0.224	9.07e-29	5.51056e+26
	[Horse=3]	0.844	30.172	0.001	1	0.978	2.324	4.828e-26	1.11915e+26
	[Horse=4]	-4.36	34.391	0.016	1	0.899	0.013	6.807e-32	2.3986e+27
	[Horse=5]	0b	.	.	0	.	.	.	.
	[Chicken=0]	3.78	16.144	0.055	1	0.815	43.832	7.945e-13	2418305083099030
	[Chicken=1]	4.206	20.024	0.044	1	0.834	67.059	6.053e-16	7.42926e+18
	[Chicken=2]	5.298	27.681	0.037	1	0.848	199.884	5.481e-22	7.28953e+25
	[Chicken=3]	1.473	22.561	0.004	1	0.948	4.361	2.726e-19	6.97864e+19
	[Chicken=4]	3.049	23.265	0.017	1	0.896	21.088	3.315e-19	1.34159e+21
	[Chicken=5]	0b	.	.	0	.	.	.	.
	[Rabbit=0]	-5.741	2996.36	0	1	0.998	0.003	0	.c
	[Rabbit=1]	-9.093	2996.38	0	1	0.998	0	0	.c
	[Rabbit=2]	-10.249	2996.38	0	1	0.997	3.54e-05	0	.c
	[Rabbit=3]	-7.028	2996.41	0	1	0.998	0.001	0	.c
	[Rabbit=4]	-5.947	2996.46	0	1	0.998	0.003	0	.c
	[Rabbit=5]	0b	.	.	0	.	.	.	.
	[Others_frequency=0]	-1	20.376	0.002	1	0.961	0.368	1.666e-18	8.13237e+16
	[Others_frequency=1]	-0.921	113.902	0	1	0.994	0.398	4.427e-98	3.578e+96
	[Others_frequency=2]	-3.425	38.556	0.008	1	0.929	0.033	4.934e-35	2.14619e+31
	[Others_frequency=3]	-3.805	30.886	0.015	1	0.902	0.022	1.141e-28	4.34002e+24
	[Others_frequency=4]	3.684	2500.79	0	1	0.999	39.819	0	.c
	[Others_frequency=5]	0b	.	.	0	.	.	.	.
	[Antibiotics=0]	1.065	9.967	0.011	1	0.915	2.9	9.518e-09	8.83771e+08
	[Antibiotics=1]	0b	.	.	0	.	.	.	.
	[Group=Farmer]	1.78	120.441	0	1	0.988	5.93	1.793e-102	1.962e+103
	[Group=Pupil]	0b	.	.	0	.	.	.	.
CC22	Intercept	13.014	3004.96	0	1	0.997
	[Cattle=0]	-4.309	217.652	0	1	0.984	0.013	7.291e-188	2.48e+183
	[Cattle=1]	-4.16	218.376	0	1	0.985	0.016	2.049e-188	1.19e+184
	[Cattle=2]	-4.337	224.789	0	1	0.985	0.013	5.961e-194	2.868e+189
	[Cattle=3]	-4.329	216.172	0	1	0.984	0.013	1.3e-186	1.336e+182
	[Cattle=4]	-0.261	80.104	0	1	0.997	0.77	5.033e-69	1.179e+68
	[Cattle=5]	0b	.	.	0	.	.	.	.
	[Pig=0]	-9.142	42.324	0.047	1	0.829	0	1.008e-40	1.13726e+32
	[Pig=1]	-8.278	44.509	0.035	1	0.852	0	3.3e-42	1.95573e+34
	[Pig=2]	-7.662	47.537	0.026	1	0.872	0	1.616e-44	1.369e+37
	[Pig=3]	-13.807	140.221	0.01	1	0.922	1.008e-06	4.435e-126	2.292e+113
	[Pig=4]	-13.847	48.662	0.081	1	0.776	9.689e-07	3.677e-48	2.55296e+35
	[Pig=5]	0b	.	.	0	.	.	.	.
	[Cat=0]	0.807	10.677	0.006	1	0.94	2.24	1.83e-09	2.74258e+09
	[Cat=1]	-0.34	14.598	0.001	1	0.981	0.712	2.671e-13	1.8975e+12
	[Cat=2]	0.326	10.678	0.001	1	0.976	1.385	1.128e-09	1.7013e+09
	[Cat=3]	-0.671	13.654	0.002	1	0.961	0.511	1.22e-12	2.14022e+11
	[Cat=4]	-0.262	14.018	0	1	0.985	0.769	8.997e-13	6.57504e+11
	[Cat=5]	0b	.	.	0	.	.	.	.
	[Dog=0]	1.944	14.272	0.019	1	0.892	6.989	4.965e-12	9.83874e+12
	[Dog=1]	1.54	14.293	0.012	1	0.914	4.664	3.182e-12	6.83626e+12
	[Dog=2]	1.213	13.323	0.008	1	0.927	3.364	1.535e-11	7.37116e+11
	[Dog=3]	2.064	17.89	0.013	1	0.908	7.879	4.659e-15	1.33235e+16
	[Dog=4]	-2.739	17.027	0.026	1	0.872	0.065	2.075e-16	2.01304e+13
	[Dog=5]	0b	.	.	0	.	.	.	.
	[Horse=0]	-1.573	22.549	0.005	1	0.944	0.207	1.327e-20	3.24259e+18
	[Horse=1]	-2.428	26.285	0.009	1	0.926	0.088	3.733e-24	2.08475e+21
	[Horse=2]	-0.663	26.039	0.001	1	0.98	0.515	3.529e-23	7.5219e+21
	[Horse=3]	-1.839	29.72	0.004	1	0.951	0.159	8.013e-27	3.15505e+24
	[Horse=4]	-1.295	30.807	0.002	1	0.966	0.274	1.639e-27	4.576e+25
	[Horse=5]	0b	.	.	0	.	.	.	.
	[Chicken=0]	7.216	20.704	0.121	1	0.727	1361.68	3.239e-15	5.72393e+20
	[Chicken=1]	7.753	24.74	0.098	1	0.754	2328.57	2.035e-18	2.66489e+24
	[Chicken=2]	5.909	24.017	0.061	1	0.806	368.388	1.326e-18	1.02322e+23
	[Chicken=3]	2.614	26.725	0.01	1	0.922	13.648	2.437e-22	7.64341e+23
	[Chicken=4]	4.889	25.976	0.035	1	0.851	132.81	1.029e-20	1.7143e+24
	[Chicken=5]	0b	.	.	0	.	.	.	.
	[Rabbit=0]	-8.527	2996.97	0	1	0.998	0	0	.c
	[Rabbit=1]	-9.807	2997.03	0	1	0.997	5.504e-05	0	.c
	[Rabbit=2]	-10.074	2997	0	1	0.997	4.214e-05	0	.c
	[Rabbit=3]	-7.843	2997.03	0	1	0.998	0	0	.c
	[Rabbit=4]	-7.625	2997.13	0	1	0.998	0	0	.c
	[Rabbit=5]	0b	.	.	0	.	.	.	.
	[Others_frequency=0]	0.454	21.169	0	1	0.983	1.575	1.508e-18	1.64483e+18
	[Others_frequency=1]	0.794	86.089	0	1	0.993	2.213	1.163e-73	4.212e+73
	[Others_frequency=2]	1.083	41.341	0.001	1	0.979	2.953	1.91e-35	4.56438e+35
	[Others_frequency=3]	-3.263	34.75	0.009	1	0.925	0.038	1.009e-31	1.45209e+28
	[Others_frequency=4]	-9.541	0	.	1	.	7.186e-05	7.186e-05	7.186e-05
	[Others_frequency=5]	0b	.	.	0	.	.	.	.
	[Antibiotics=0]	0.88	9.389	0.009	1	0.925	2.412	2.457e-08	2.3675e+08
	[Antibiotics=1]	0b	.	.	0	.	.	.	.
	[Group=Farmer]	-0.881	217.487	0	1	0.997	0.414	3.107e-186	5.523e+184
	[Group=Pupil]	0b	.	.	0	.	.	.	.
CC30	Intercept	1.632	2995.82	0	1	1
	[Cattle=0]	-1.867	62.127	0.001	1	0.976	0.155	2.027e-54	1.179e+52
	[Cattle=1]	-4.092	62.476	0.004	1	0.948	0.017	1.104e-55	2.527e+51
	[Cattle=2]	-2.863	66.463	0.002	1	0.966	0.057	1.525e-58	2.138e+55
	[Cattle=3]	-4.995	59.425	0.007	1	0.933	0.007	1.772e-53	2.588e+48
	[Cattle=4]	2.843	30.277	0.009	1	0.925	17.163	2.904e-25	1.01435e+27
	[Cattle=5]	0b	.	.	0	.	.	.	.
	[Pig=0]	1.068	52.858	0	1	0.984	2.911	2.958e-45	2.864e+45
	[Pig=1]	0.153	53.293	0	1	0.998	1.165	5.049e-46	2.687e+45
	[Pig=2]	-1.668	53.411	0.001	1	0.975	0.189	6.479e-47	5.488e+44
	[Pig=3]	-8.821	71.64	0.015	1	0.902	0	1.545e-65	1.41e+57
	[Pig=4]	-1.283	53.49	0.001	1	0.981	0.277	8.159e-47	9.414e+44
	[Pig=5]	0b	.	.	0	.	.	.	.
	[Cat=0]	-2.738	6.418	0.182	1	0.67	0.065	2.228e-07	18803.5
	[Cat=1]	-1.759	7.773	0.051	1	0.821	0.172	4.161e-08	712050
	[Cat=2]	0.486	5.54	0.008	1	0.93	1.626	3.132e-05	84436.7
	[Cat=3]	-0.827	5.772	0.021	1	0.886	0.438	5.341e-06	35839.1
	[Cat=4]	-3.932	7.376	0.284	1	0.594	0.02	1.032e-08	37248
	[Cat=5]	0b	.	.	0	.	.	.	.
	[Dog=0]	2.168	6.872	0.1	1	0.752	8.74	1.237e-05	6.17392e+06
	[Dog=1]	-0.365	6.696	0.003	1	0.957	0.694	1.385e-06	347658
	[Dog=2]	-0.747	6.219	0.014	1	0.904	0.474	2.41e-06	93055.5
	[Dog=3]	-1.508	8.479	0.032	1	0.859	0.221	1.342e-08	3.65383e+06
	[Dog=4]	-4.66	7.452	0.391	1	0.532	0.009	4.301e-09	20848.2
	[Dog=5]	0b	.	.	0	.	.	.	.
	[Horse=0]	-0.055	13.242	0	1	0.997	0.946	5.067e-12	1.76745e+11
	[Horse=1]	1.009	14.095	0.005	1	0.943	2.742	2.757e-12	2.72673e+12
	[Horse=2]	0.099	16.208	0	1	0.995	1.104	1.766e-14	6.90408e+13
	[Horse=3]	-0.118	15.635	0	1	0.994	0.889	4.367e-14	1.81016e+13
	[Horse=4]	0.028	17.433	0	1	0.999	1.028	1.49e-15	709835283889501
	[Horse=5]	0b	.	.	0	.	.	.	.
	[Chicken=0]	8.421	7.192	1.371	1	0.242	4542.12	0.003	6.01632e+09
	[Chicken=1]	8.657	9.065	0.912	1	0.34	5747.9	0	2.98764e+11
	[Chicken=2]	7.976	11.813	0.456	1	0.5	2910.27	2.563e-07	3.30435e+13
	[Chicken=3]	5.705	10.531	0.293	1	0.588	300.374	3.261e-07	2.76638e+11
	[Chicken=4]	7.436	11.033	0.454	1	0.5	1695.79	6.885e-07	4.17648e+12
	[Chicken=5]	0b	.	.	0	.	.	.	.
	[Rabbit=0]	-8.914	2994.84	0	1	0.998	0	0	.c
	[Rabbit=1]	-9.646	2994.85	0	1	0.997	6.467e-05	0	.c
	[Rabbit=2]	-9.228	2994.85	0	1	0.998	9.829e-05	0	.c
	[Rabbit=3]	-9.934	2994.86	0	1	0.997	4.848e-05	0	.c
	[Rabbit=4]	-7.816	2994.89	0	1	0.998	0	0	.c
	[Rabbit=5]	0b	.	.	0	.	.	.	.
	[Others_frequency=0]	1.713	10.79	0.025	1	0.874	5.547	3.63e-09	8.47832e+09
	[Others_frequency=1]	0.428	34.038	0	1	0.99	1.535	1.633e-29	1.44219e+29
	[Others_frequency=2]	0.89	21.619	0.002	1	0.967	2.434	9.646e-19	6.14405e+18
	[Others_frequency=3]	-3.357	14.438	0.054	1	0.816	0.035	1.788e-14	6.79037e+10
	[Others_frequency=4]	6.532	883.568	0	1	0.994	687.073	0	.c
	[Others_frequency=5]	0b	.	.	0	.	.	.	.
	[Antibiotics=0]	1.284	5.963	0.046	1	0.83	3.611	3.033e-05	430008
	[Antibiotics=1]	0b	.	.	0	.	.	.	.
	[Group=Farmer]	2.554	61.84	0.002	1	0.967	12.864	2.96e-52	5.59e+53
	[Group=Pupil]	0b	.	.	0	.	.	.	.
CC361	Intercept	2.855	3190.35	0	1	0.999
	[Cattle=0]	-4.219	89.733	0.002	1	0.962	0.015	6.122e-79	3.536e+74
	[Cattle=1]	-4.373	91.393	0.002	1	0.962	0.013	2.029e-80	7.84e+75
	[Cattle=2]	-2.77	96.519	0.001	1	0.977	0.063	4.361e-84	9.004e+80
	[Cattle=3]	-2.434	86.948	0.001	1	0.978	0.088	8.569e-76	8.98e+72
	[Cattle=4]	2.662	51.12	0.003	1	0.958	14.321	4.387e-43	4.675e+44
	[Cattle=5]	0b	.	.	0	.	.	.	.
	[Pig=0]	1.465	78.632	0	1	0.985	4.329	5.067e-67	3.698e+67
	[Pig=1]	1.602	79.661	0	1	0.984	4.964	7.728e-68	3.189e+68
	[Pig=2]	-0.136	79.298	0	1	0.999	0.873	2.77e-68	2.748e+67
	[Pig=3]	-0.246	83.189	0	1	0.998	0.782	1.209e-71	5.062e+70
	[Pig=4]	-1.471	82.363	0	1	0.986	0.23	1.792e-71	2.943e+69
	[Pig=5]	0b	.	.	0	.	.	.	.
	[Cat=0]	-1.9	11.813	0.026	1	0.872	0.15	1.316e-11	1.69965e+09
	[Cat=1]	-0.713	13.236	0.003	1	0.957	0.49	2.65e-12	9.05979e+10
	[Cat=2]	0.007	10.244	0	1	0.999	1.007	1.921e-09	5.2751e+08
	[Cat=3]	-1.512	9.872	0.023	1	0.878	0.22	8.711e-10	5.57639e+07
	[Cat=4]	-2.999	15.477	0.038	1	0.846	0.05	3.339e-15	7.43088e+11
	[Cat=5]	0b	.	.	0	.	.	.	.
	[Dog=0]	1.896	9.436	0.04	1	0.841	6.66	6.193e-08	7.16167e+08
	[Dog=1]	1.154	11.728	0.01	1	0.922	3.171	3.296e-10	3.05181e+10
	[Dog=2]	-0.055	11.961	0	1	0.996	0.946	6.238e-11	1.43591e+10
	[Dog=3]	0.078	10.416	0	1	0.994	1.081	1.47e-09	7.94504e+08
	[Dog=4]	-2.351	19.091	0.015	1	0.902	0.095	5.35e-18	1696478258767220
	[Dog=5]	0b	.	.	0	.	.	.	.
	[Horse=0]	-6.327	13.678	0.214	1	0.644	0.002	4.07e-15	7.84923e+08
	[Horse=1]	-7.079	18.28	0.15	1	0.699	0.001	2.32e-19	3.05908e+12
	[Horse=2]	-6.516	22.68	0.083	1	0.774	0.001	7.333e-23	2.98785e+16
	[Horse=3]	-4.425	20.717	0.046	1	0.831	0.012	2.782e-20	5156785676639560
	[Horse=4]	-6.112	26.047	0.055	1	0.814	0.002	1.495e-25	3.28453e+19
	[Horse=5]	0b	.	.	0	.	.	.	.
	[Chicken=0]	6.157	12.639	0.237	1	0.626	471.896	8.236e-09	2.70367e+13
	[Chicken=1]	6.944	19.824	0.123	1	0.726	1036.55	1.386e-14	7.75429e+19
	[Chicken=2]	4.647	14.904	0.097	1	0.755	104.324	2.149e-11	506359308176054
	[Chicken=3]	3.394	18.734	0.033	1	0.856	29.791	3.372e-15	2.63222e+17
	[Chicken=4]	8.138	13.241	0.378	1	0.539	3422.79	1.835e-08	638497129531357
	[Chicken=5]	0b	.	.	0	.	.	.	.
	[Rabbit=0]	-1.298	3188.3	0	1	1	0.273	0	.c
	[Rabbit=1]	-1.801	3188.33	0	1	1	0.165	0	.c
	[Rabbit=2]	-3.156	3188.33	0	1	0.999	0.043	0	.c
	[Rabbit=3]	-1.994	3188.36	0	1	1	0.136	0	.c
	[Rabbit=4]	-1.87	3188.36	0	1	1	0.154	0	.c
	[Rabbit=5]	0b	.	.	0	.	.	.	.
	[Others_frequency=0]	-0.711	17.704	0.002	1	0.968	0.491	4.183e-16	576502766513728
	[Others_frequency=1]	-1.313	56.825	0.001	1	0.982	0.269	1.149e-49	6.303e+47
	[Others_frequency=2]	-0.189	38.908	0	1	0.996	0.828	6.299e-34	1.08796e+33
	[Others_frequency=3]	-4.285	27.81	0.024	1	0.878	0.014	2.932e-26	6.47305e+21
	[Others_frequency=4]	2.865	832.873	0	1	0.997	17.553	0	.c
	[Others_frequency=5]	0b	.	.	0	.	.	.	.
	[Antibiotics=0]	1.009	11.404	0.008	1	0.93	2.742	5.386e-10	1.3957e+10
	[Antibiotics=1]	0b	.	.	0	.	.	.	.
	[Group=Farmer]	-1.1	89.299	0	1	0.99	0.333	3.241e-77	3.42e+75
	[Group=Pupil]	0b	.	.	0	.	.	.	.
CC398	Intercept	7.392	2998.26	0	1	0.998
	[Cattle=0]	0.69	74.695	0	1	0.993	1.994	5.237e-64	7.594e+63
	[Cattle=1]	-0.673	74.954	0	1	0.993	0.51	8.074e-65	3.227e+63
	[Cattle=2]	-1.575	79.935	0	1	0.984	0.207	1.884e-69	2.273e+67
	[Cattle=3]	-1.151	72.316	0	1	0.987	0.316	8.796e-63	1.138e+61
	[Cattle=4]	0.4	35.854	0	1	0.991	1.493	4.519e-31	4.92945e+30
	[Cattle=5]	0b	.	.	0	.	.	.	.
	[Pig=0]	-1.105	106.653	0	1	0.992	0.331	5.452e-92	2.013e+90
	[Pig=1]	-1.283	107.074	0	1	0.99	0.277	2e-92	3.844e+90
	[Pig=2]	-1.643	107.177	0	1	0.988	0.193	1.141e-92	3.28e+90
	[Pig=3]	-6.203	131.976	0.002	1	0.963	0.002	9.292e-116	4.408e+109
	[Pig=4]	-4.738	107.828	0.002	1	0.965	0.009	1.444e-94	5.314e+89
	[Pig=5]	0b	.	.	0	.	.	.	.
	[Cat=0]	-1.672	7.617	0.048	1	0.826	0.188	6.162e-08	572350
	[Cat=1]	2.424	7.956	0.093	1	0.761	11.296	1.908e-06	6.68748e+07
	[Cat=2]	-1.6	6.349	0.064	1	0.801	0.202	7.958e-07	51178.8
	[Cat=3]	-2.571	7.479	0.118	1	0.731	0.076	3.289e-08	177866
	[Cat=4]	-1.205	10.283	0.014	1	0.907	0.3	5.291e-10	1.69619e+08
	[Cat=5]	0b	.	.	0	.	.	.	.
	[Dog=0]	-1.65	7.919	0.043	1	0.835	0.192	3.488e-08	1.05678e+06
	[Dog=1]	-1.317	7.488	0.031	1	0.86	0.268	1.133e-07	634197
	[Dog=2]	0.646	6.854	0.009	1	0.925	1.909	2.797e-06	1.30243e+06
	[Dog=3]	1.138	10.562	0.012	1	0.914	3.12	3.191e-09	3.05096e+09
	[Dog=4]	-2.476	9.562	0.067	1	0.796	0.084	6.099e-10	1.159e+07
	[Dog=5]	0b	.	.	0	.	.	.	.
	[Horse=0]	0.464	16.48	0.001	1	0.978	1.59	1.492e-14	169529546536650
	[Horse=1]	0.445	17.174	0.001	1	0.979	1.56	3.757e-15	647790056719066
	[Horse=2]	0.277	21.049	0	1	0.99	1.319	1.598e-18	1.08857e+18
	[Horse=3]	0.09	19.409	0	1	0.996	1.094	3.299e-17	3.62884e+16
	[Horse=4]	-0.666	20.528	0.001	1	0.974	0.514	1.729e-18	1.52754e+17
	[Horse=5]	0b	.	.	0	.	.	.	.
	[Chicken=0]	3.822	10.581	0.13	1	0.718	45.704	4.504e-08	4.63759e+10
	[Chicken=1]	1.843	12.545	0.022	1	0.883	6.312	1.323e-10	3.01105e+11
	[Chicken=2]	3.658	17.781	0.042	1	0.837	38.799	2.845e-14	5.29182e+16
	[Chicken=3]	0.76	15.537	0.002	1	0.961	2.139	1.273e-13	3.59307e+13
	[Chicken=4]	2.023	15.342	0.017	1	0.895	7.561	6.594e-13	8.67025e+13
	[Chicken=5]	0b	.	.	0	.	.	.	.
	[Rabbit=0]	-6.912	2995.57	0	1	0.998	0.001	0	.c
	[Rabbit=1]	-7.168	2995.58	0	1	0.998	0.001	0	.c
	[Rabbit=2]	-8.598	2995.59	0	1	0.998	0	0	.c
	[Rabbit=3]	-6.305	2995.62	0	1	0.998	0.002	0	.c
	[Rabbit=4]	-9.279	2995.62	0	1	0.998	9.335e-05	0	.c
	[Rabbit=5]	0b	.	.	0	.	.	.	.
	[Others_frequency=0]	-0.153	13.099	0	1	0.991	0.858	6.083e-12	1.21084e+11
	[Others_frequency=1]	1.217	42.386	0.001	1	0.977	3.377	2.815e-36	4.051e+36
	[Others_frequency=2]	-1.287	26.838	0.002	1	0.962	0.276	3.947e-24	1.9308e+22
	[Others_frequency=3]	-4.181	21.083	0.039	1	0.843	0.015	1.733e-20	1.34852e+16
	[Others_frequency=4]	1.253	1675.98	0	1	0.999	3.499	0	.c
	[Others_frequency=5]	0b	.	.	0	.	.	.	.
	[Antibiotics=0]	-1.855	6.209	0.089	1	0.765	0.157	8.117e-07	30184.5
	[Antibiotics=1]	0b	.	.	0	.	.	.	.
	[Group=Farmer]	1.165	74.359	0	1	0.987	3.207	1.627e-63	6.322e+63
	[Group=Pupil]	0b	.	.	0	.	.	.	.
CC45	Intercept	16.804	2996.65	0	1	0.996
	[Cattle=0]	-3.952	64.467	0.004	1	0.951	0.019	2.569e-57	1.438e+53
	[Cattle=1]	-3.325	64.725	0.003	1	0.959	0.036	2.898e-57	4.465e+53
	[Cattle=2]	0.869	68.319	0	1	0.99	2.385	1.675e-58	3.395e+58
	[Cattle=3]	-3.22	63.497	0.003	1	0.96	0.04	3.572e-56	4.472e+52
	[Cattle=4]	1.934	26.506	0.005	1	0.942	6.918	1.896e-22	2.52441e+23
	[Cattle=5]	0b	.	.	0	.	.	.	.
	[Pig=0]	1.348	91.049	0	1	0.988	3.851	1.214e-77	1.222e+78
	[Pig=1]	-0.06	91.313	0	1	0.999	0.941	1.77e-78	5.008e+77
	[Pig=2]	-0.497	91.37	0	1	0.996	0.608	1.023e-78	3.617e+77
	[Pig=3]	-7.309	121.277	0.004	1	0.952	0.001	3.93e-107	1.141e+100
	[Pig=4]	-4.314	91.482	0.002	1	0.962	0.013	1.805e-80	9.909e+75
	[Pig=5]	0b	.	.	0	.	.	.	.
	[Cat=0]	-0.845	6.353	0.018	1	0.894	0.43	1.679e-06	109955
	[Cat=1]	-1.307	7.488	0.03	1	0.861	0.271	1.145e-07	639643
	[Cat=2]	-0.004	5.485	0	1	0.999	0.996	2.135e-05	46476.8
	[Cat=3]	-2.107	5.669	0.138	1	0.71	0.122	1.819e-06	8130.52
	[Cat=4]	-0.548	7.438	0.005	1	0.941	0.578	2.696e-07	1.24019e+06
	[Cat=5]	0b	.	.	0	.	.	.	.
	[Dog=0]	0.731	6.885	0.011	1	0.915	2.076	2.861e-06	1.50686e+06
	[Dog=1]	2.071	6.55	0.1	1	0.752	7.934	2.111e-05	2.98195e+06
	[Dog=2]	-0.139	6.25	0	1	0.982	0.87	4.164e-06	181714
	[Dog=3]	2.208	8.29	0.071	1	0.79	9.096	7.986e-07	1.03615e+08
	[Dog=4]	-2.025	7.395	0.075	1	0.784	0.132	6.694e-08	260182
	[Dog=5]	0b	.	.	0	.	.	.	.
	[Horse=0]	0.203	13.217	0	1	0.988	1.225	6.877e-12	2.18025e+11
	[Horse=1]	-0.909	14.039	0.004	1	0.948	0.403	4.523e-13	3.58762e+11
	[Horse=2]	-0.398	16.716	0.001	1	0.981	0.671	3.962e-15	113751200387427
	[Horse=3]	2.331	15.373	0.023	1	0.879	10.286	8.449e-13	125225882382221
	[Horse=4]	0.467	16.915	0.001	1	0.978	1.595	6.382e-15	398552952226719
	[Horse=5]	0b	.	.	0	.	.	.	.
	[Chicken=0]	4.702	7.441	0.399	1	0.527	110.143	5.102e-05	2.37774e+08
	[Chicken=1]	3.819	9.244	0.171	1	0.679	45.574	6.172e-07	3.3651e+09
	[Chicken=2]	4.579	12.368	0.137	1	0.711	97.456	2.894e-09	3.28155e+12
	[Chicken=3]	1.635	10.816	0.023	1	0.88	5.129	3.189e-09	8.24688e+09
	[Chicken=4]	5.216	11.285	0.214	1	0.644	184.163	4.562e-08	7.43518e+11
	[Chicken=5]	0b	.	.	0	.	.	.	.
	[Rabbit=0]	-12.323	2994.63	0	1	0.997	4.449e-06	0	.c
	[Rabbit=1]	-12.288	2994.64	0	1	0.997	4.605e-06	0	.c
	[Rabbit=2]	-14.089	2994.64	0	1	0.996	7.607e-07	0	.c
	[Rabbit=3]	-12.472	2994.66	0	1	0.997	3.831e-06	0	.c
	[Rabbit=4]	-11.633	2994.68	0	1	0.997	8.865e-06	0	.c
	[Rabbit=5]	0b	.	.	0	.	.	.	.
	[Others_frequency=0]	-2.286	10.568	0.047	1	0.829	0.102	1.028e-10	1.00654e+08
	[Others_frequency=1]	-1.756	30.184	0.003	1	0.954	0.173	3.502e-27	8.51698e+24
	[Others_frequency=2]	-3.247	21.162	0.024	1	0.878	0.039	3.774e-20	4.00746e+16
	[Others_frequency=3]	-8.713	13.696	0.405	1	0.525	0	3.615e-16	7.47675e+07
	[Others_frequency=4]	1.182	780.804	0	1	0.999	3.261	0	.c
	[Others_frequency=5]	0b	.	.	0	.	.	.	.
	[Antibiotics=0]	-1.752	5.864	0.089	1	0.765	0.173	1.769e-06	16989.7
	[Antibiotics=1]	0b	.	.	0	.	.	.	.
	[Group=Farmer]	-2.25	64.18	0.001	1	0.972	0.105	2.469e-56	4.504e+53
	[Group=Pupil]	0b	.	.	0	.	.	.	.
CC5	Intercept	5.534	2997.94	0	1	0.999
	[Cattle=0]	-0.613	97.831	0	1	0.995	0.542	2.885e-84	1.017e+83
	[Cattle=1]	1.982	98.038	0	1	0.984	7.259	2.576e-83	2.045e+84
	[Cattle=2]	0.546	103.967	0	1	0.996	1.726	5.495e-89	5.419e+88
	[Cattle=3]	-2.044	96.314	0	1	0.983	0.13	1.348e-83	1.246e+81
	[Cattle=4]	-2.53	52.514	0.002	1	0.962	0.08	1.589e-46	3.995e+43
	[Cattle=5]	0b	.	.	0	.	.	.	.
	[Pig=0]	-1.386	79.679	0	1	0.986	0.25	3.758e-69	1.662e+67
	[Pig=1]	-1.234	80.243	0	1	0.988	0.291	1.449e-69	5.847e+67
	[Pig=2]	-1.841	80.618	0.001	1	0.982	0.159	3.787e-70	6.643e+67
	[Pig=3]	-2.675	81.197	0.001	1	0.974	0.069	5.283e-71	8.987e+67
	[Pig=4]	-7.343	81.672	0.008	1	0.928	0.001	1.956e-73	2.14e+66
	[Pig=5]	0b	.	.	0	.	.	.	.
	[Cat=0]	-1.466	10.523	0.019	1	0.889	0.231	2.546e-10	2.09307e+08
	[Cat=1]	-0.449	11.434	0.002	1	0.969	0.638	1.182e-10	3.4446e+09
	[Cat=2]	-0.077	8.69	0	1	0.993	0.926	3.715e-08	2.30927e+07
	[Cat=3]	-0.485	8.493	0.003	1	0.955	0.616	3.63e-08	1.0452e+07
	[Cat=4]	-1.602	10.953	0.021	1	0.884	0.201	9.565e-11	4.24368e+08
	[Cat=5]	0b	.	.	0	.	.	.	.
	[Dog=0]	0.116	10.749	0	1	0.991	1.123	7.955e-10	1.5853e+09
	[Dog=1]	-0.708	9.913	0.005	1	0.943	0.492	1.797e-09	1.34975e+08
	[Dog=2]	-0.904	9.538	0.009	1	0.925	0.405	3.084e-09	5.32123e+07
	[Dog=3]	3.521	10.975	0.103	1	0.748	33.824	1.54e-08	7.42894e+10
	[Dog=4]	-1.627	10.406	0.024	1	0.876	0.197	2.73e-10	1.41461e+08
	[Dog=5]	0b	.	.	0	.	.	.	.
	[Horse=0]	0.674	15.851	0.002	1	0.966	1.962	6.313e-14	6.09998e+13
	[Horse=1]	-2.177	17.632	0.015	1	0.902	0.113	1.113e-16	115535953850877
	[Horse=2]	-1.193	20.31	0.003	1	0.953	0.303	1.563e-18	5.88448e+16
	[Horse=3]	-0.818	24.563	0.001	1	0.973	0.441	5.456e-22	3.57041e+20
	[Horse=4]	-0.572	21.398	0.001	1	0.979	0.564	3.448e-19	9.23475e+17
	[Horse=5]	0b	.	.	0	.	.	.	.
	[Chicken=0]	4.027	12.064	0.111	1	0.739	56.074	3.018e-09	1.04199e+12
	[Chicken=1]	5.188	14.601	0.126	1	0.722	179.164	6.685e-11	480140106390610
	[Chicken=2]	5.515	18.744	0.087	1	0.769	248.35	2.752e-14	2.24081e+18
	[Chicken=3]	0.487	20.176	0.001	1	0.981	1.627	1.09e-17	2.43006e+17
	[Chicken=4]	0.666	17.537	0.001	1	0.97	1.946	2.3e-15	1646071757897930
	[Chicken=5]	0b	.	.	0	.	.	.	.
	[Rabbit=0]	-8.438	2995.4	0	1	0.998	0	0	.c
	[Rabbit=1]	-9.479	2995.42	0	1	0.997	7.646e-05	0	.c
	[Rabbit=2]	-9.155	2995.43	0	1	0.998	0	0	.c
	[Rabbit=3]	-8.628	2995.47	0	1	0.998	0	0	.c
	[Rabbit=4]	-7.58	2995.5	0	1	0.998	0.001	0	.c
	[Rabbit=5]	0b	.	.	0	.	.	.	.
	[Others_frequency=0]	0.661	17.281	0.001	1	0.969	1.937	3.778e-15	993627064916248
	[Others_frequency=1]	4.04	60.472	0.004	1	0.947	56.814	1.909e-50	1.691e+53
	[Others_frequency=2]	1.658	32.34	0.003	1	0.959	5.246	1.557e-27	1.76752e+28
	[Others_frequency=3]	-5.613	31.478	0.032	1	0.858	0.004	5.862e-30	2.27369e+24
	[Others_frequency=4]	4.426	1880.54	0	1	0.998	83.629	0	.c
	[Others_frequency=5]	0b	.	.	0	.	.	.	.
	[Antibiotics=0]	0.161	8.456	0	1	0.985	1.174	7.446e-08	1.85231e+07
	[Antibiotics=1]	0b	.	.	0	.	.	.	.
	[Group=Farmer]	1.451	97.598	0	1	0.988	4.266	3.584e-83	5.076e+83
	[Group=Pupil]	0b	.	.	0	.	.	.	.
CC509	Intercept	-10.185	3116.05	0	1	0.997
	[Cattle=0]	-2.128	80.621	0.001	1	0.979	0.119	2.824e-70	5.016e+67
	[Cattle=1]	-2.328	81.487	0.001	1	0.977	0.097	4.24e-71	2.241e+68
	[Cattle=2]	-0.412	86.891	0	1	0.996	0.663	7.232e-75	6.07e+73
	[Cattle=3]	-0.853	71.901	0	1	0.991	0.426	2.675e-62	6.786e+60
	[Cattle=4]	-2.715	65.267	0.002	1	0.967	0.066	1.842e-57	2.382e+54
	[Cattle=5]	0b	.	.	0	.	.	.	.
	[Pig=0]	13.28	272.835	0.002	1	0.961	585507	3.388e-227	1.012e+238
	[Pig=1]	13.479	272.761	0.002	1	0.961	714111	4.779e-227	1.067e+238
	[Pig=2]	9.474	274.297	0.001	1	0.972	13017.4	4.293e-230	3.948e+237
	[Pig=3]	15.308	272.364	0.003	1	0.955	4.44872e+06	6.48e-226	3.054e+238
	[Pig=4]	9.247	274.195	0.001	1	0.973	10372.3	4.176e-230	2.576e+237
	[Pig=5]	0b	.	.	0	.	.	.	.
	[Cat=0]	-0.346	10.687	0.001	1	0.974	0.708	5.658e-10	8.85322e+08
	[Cat=1]	-0.543	14.013	0.002	1	0.969	0.581	6.859e-13	4.92101e+11
	[Cat=2]	-0.016	8.612	0	1	0.999	0.984	4.597e-08	2.10832e+07
	[Cat=3]	-1.577	13.32	0.014	1	0.906	0.207	9.486e-13	4.50036e+10
	[Cat=4]	0.197	9.864	0	1	0.984	1.218	4.89e-09	3.0348e+08
	[Cat=5]	0b	.	.	0	.	.	.	.
	[Dog=0]	-0.497	10.521	0.002	1	0.962	0.608	6.733e-10	5.49197e+08
	[Dog=1]	-0.062	10.993	0	1	0.996	0.94	4.13e-10	2.14033e+09
	[Dog=2]	-0.749	8.104	0.009	1	0.926	0.473	5.981e-08	3.73689e+06
	[Dog=3]	-0.912	15.538	0.003	1	0.953	0.402	2.389e-14	6.75561e+12
	[Dog=4]	-2.07	12.277	0.028	1	0.866	0.126	4.475e-12	3.56196e+09
	[Dog=5]	0b	.	.	0	.	.	.	.
	[Horse=0]	-2.802	17.619	0.025	1	0.874	0.061	6.102e-17	6.03267e+13
	[Horse=1]	-3.983	19.921	0.04	1	0.842	0.019	2.058e-19	1687892816597290
	[Horse=2]	3.082	19.96	0.024	1	0.877	21.81	2.231e-16	2.13257e+18
	[Horse=3]	0.063	21.922	0	1	0.998	1.065	2.329e-19	4.86555e+18
	[Horse=4]	-2.683	25.9	0.011	1	0.917	0.068	6.139e-24	7.60473e+20
	[Horse=5]	0b	.	.	0	.	.	.	.
	[Chicken=0]	4.737	17.968	0.069	1	0.792	114.049	5.786e-14	2.24807e+17
	[Chicken=1]	5.968	21.222	0.079	1	0.779	390.741	3.372e-16	4.52845e+20
	[Chicken=2]	2.909	21.386	0.019	1	0.892	18.347	1.147e-17	2.93548e+19
	[Chicken=3]	0.154	24.233	0	1	0.995	1.166	2.752e-21	4.94158e+20
	[Chicken=4]	6.108	20.812	0.086	1	0.769	449.36	8.657e-16	2.33242e+20
	[Chicken=5]	0b	.	.	0	.	.	.	.
	[Rabbit=0]	-1.467	3103.41	0	1	1	0.231	0	.c
	[Rabbit=1]	-1.715	3103.43	0	1	1	0.18	0	.c
	[Rabbit=2]	-3.845	3103.43	0	1	0.999	0.021	0	.c
	[Rabbit=3]	-1.126	3103.48	0	1	1	0.324	0	.c
	[Rabbit=4]	-1.097	3103.5	0	1	1	0.334	0	.c
	[Rabbit=5]	0b	.	.	0	.	.	.	.
	[Others_frequency=0]	-1.989	16.373	0.015	1	0.903	0.137	1.581e-15	1.18316e+13
	[Others_frequency=1]	-0.211	71.365	0	1	0.998	0.81	1.453e-61	4.513e+60
	[Others_frequency=2]	-1.939	36.334	0.003	1	0.957	0.144	1.702e-32	1.21707e+30
	[Others_frequency=3]	-6.39	30.808	0.043	1	0.836	0.002	1.002e-29	2.81186e+23
	[Others_frequency=4]	7.871	748.324	0	1	0.992	2619.55	0	.c
	[Others_frequency=5]	0b	.	.	0	.	.	.	.
	[Antibiotics=0]	0.419	11.054	0.001	1	0.97	1.52	5.92e-10	3.90277e+09
	[Antibiotics=1]	0b	.	.	0	.	.	.	.
	[Group=Farmer]	-0.534	80.139	0	1	0.995	0.586	3.581e-69	9.596e+67
	[Group=Pupil]	0b	.	.	0	.	.	.	.
CC59	Intercept	3.481	3130	0	1	0.999
	[Cattle=0]	-2.959	77.068	0.001	1	0.969	0.052	1.302e-67	2.066e+64
	[Cattle=1]	-8.002	78.055	0.011	1	0.918	0	1.214e-70	9.229e+62
	[Cattle=2]	-4.879	81.089	0.004	1	0.952	0.008	7.216e-72	8.012e+66
	[Cattle=3]	-6.711	68.125	0.01	1	0.922	0.001	1.251e-61	1.184e+55
	[Cattle=4]	0.628	40.019	0	1	0.987	1.873	1.617e-34	2.16987e+34
	[Cattle=5]	0b	.	.	0	.	.	.	.
	[Pig=0]	0.667	123.234	0	1	0.996	1.949	2.472e-105	1.537e+105
	[Pig=1]	-1.703	123.514	0	1	0.989	0.182	1.334e-106	2.489e+104
	[Pig=2]	-1.224	124.343	0	1	0.992	0.294	4.24e-107	2.04e+105
	[Pig=3]	-4.833	177.116	0.001	1	0.978	0.008	1.38e-153	4.59e+148
	[Pig=4]	-2.93	125.172	0.001	1	0.981	0.053	1.515e-108	1.882e+105
	[Pig=5]	0b	.	.	0	.	.	.	.
	[Cat=0]	-0.698	9.062	0.006	1	0.939	0.498	9.621e-09	2.57327e+07
	[Cat=1]	-0.018	10.728	0	1	0.999	0.982	7.248e-10	1.3313e+09
	[Cat=2]	-1.254	8.546	0.022	1	0.883	0.285	1.518e-08	5.36754e+06
	[Cat=3]	-1.897	8.458	0.05	1	0.823	0.15	9.489e-09	2.37327e+06
	[Cat=4]	-2.893	10.219	0.08	1	0.777	0.055	1.109e-10	2.76854e+07
	[Cat=5]	0b	.	.	0	.	.	.	.
	[Dog=0]	-0.363	9.982	0.001	1	0.971	0.696	2.216e-09	2.18522e+08
	[Dog=1]	0.208	8.871	0.001	1	0.981	1.231	3.458e-08	4.38007e+07
	[Dog=2]	0.987	7.882	0.016	1	0.9	2.684	5.239e-07	1.37474e+07
	[Dog=3]	0.359	11.992	0.001	1	0.976	1.431	8.874e-11	2.30835e+10
	[Dog=4]	-3.48	16.504	0.044	1	0.833	0.031	2.754e-16	3.44382e+12
	[Dog=5]	0b	.	.	0	.	.	.	.
	[Horse=0]	-1.747	17.039	0.011	1	0.918	0.174	5.465e-16	5.55337e+13
	[Horse=1]	0.669	17.659	0.001	1	0.97	1.952	1.816e-15	2098272320446530
	[Horse=2]	1.644	19.705	0.007	1	0.934	5.176	8.736e-17	3.0672e+17
	[Horse=3]	0.366	21.005	0	1	0.986	1.442	1.902e-18	1.09328e+18
	[Horse=4]	1.711	24.279	0.005	1	0.944	5.536	1.193e-20	2.56831e+21
	[Horse=5]	0b	.	.	0	.	.	.	.
	[Chicken=0]	6.059	10.832	0.313	1	0.576	428.091	2.579e-07	7.1055e+11
	[Chicken=1]	9.825	12.49	0.619	1	0.431	18488.9	4.32e-07	791292959541702
	[Chicken=2]	5.627	17.834	0.1	1	0.752	277.959	1.834e-13	4.21261e+17
	[Chicken=3]	0.994	21.444	0.002	1	0.963	2.702	1.509e-18	4.8397e+18
	[Chicken=4]	2.949	19.347	0.023	1	0.879	19.085	6.49e-16	5.61263e+17
	[Chicken=5]	0b	.	.	0	.	.	.	.
	[Rabbit=0]	-6.093	3127.01	0	1	0.998	0.002	0	.c
	[Rabbit=1]	-10.55	3127.03	0	1	0.997	2.619e-05	0	.c
	[Rabbit=2]	-9.525	3127.03	0	1	0.998	7.298e-05	0	.c
	[Rabbit=3]	-7.585	3127.08	0	1	0.998	0.001	0	.c
	[Rabbit=4]	-7.172	3127.11	0	1	0.998	0.001	0	.c
	[Rabbit=5]	0b	.	.	0	.	.	.	.
	[Others_frequency=0]	-1.028	18.815	0.003	1	0.956	0.358	3.454e-17	3701521303390830
	[Others_frequency=1]	-0.176	47.842	0	1	0.997	0.839	1.586e-41	4.437e+40
	[Others_frequency=2]	3.225	32.696	0.01	1	0.921	25.163	3.715e-27	1.70458e+29
	[Others_frequency=3]	-5.326	27.083	0.039	1	0.844	0.005	4.306e-26	5.49586e+20
	[Others_frequency=4]	3.021	1003.7	0	1	0.998	20.507	0	.c
	[Others_frequency=5]	0b	.	.	0	.	.	.	.
	[Antibiotics=0]	1.685	7.813	0.046	1	0.829	5.391	1.205e-06	2.41217e+07
	[Antibiotics=1]	0b	.	.	0	.	.	.	.
	[Group=Farmer]	1.29	76.8	0	1	0.987	3.633	1.543e-65	8.556e+65
	[Group=Pupil]	0b	.	.	0	.	.	.	.
CC6	Intercept	2.631	3001.96	0	1	0.999
	[Cattle=0]	0.45	111.649	0	1	0.997	1.568	1.444e-95	1.702e+95
	[Cattle=1]	-0.405	112.136	0	1	0.997	0.667	2.367e-96	1.881e+95
	[Cattle=2]	-2.703	118.24	0.001	1	0.982	0.067	1.513e-102	2.966e+99
	[Cattle=3]	1.664	89.187	0	1	0.985	5.283	6.404e-76	4.358e+76
	[Cattle=4]	2.474	130.72	0	1	0.985	11.864	6.382e-111	2.206e+112
	[Cattle=5]	0b	.	.	0	.	.	.	.
	[Pig=0]	-2.749	182.074	0	1	0.988	0.064	6.681e-157	6.135e+153
	[Pig=1]	1.451	182.494	0	1	0.994	4.267	1.954e-155	9.316e+155
	[Pig=2]	-2.974	183.158	0	1	0.987	0.051	6.366e-158	4.097e+154
	[Pig=3]	-8.031	281.781	0.001	1	0.977	0	4.566e-244	2.318e+236
	[Pig=4]	-4.193	188.661	0	1	0.982	0.015	3.894e-163	5.854e+158
	[Pig=5]	0b	.	.	0	.	.	.	.
	[Cat=0]	-4.219	7.568	0.311	1	0.577	0.015	5.316e-09	40704.9
	[Cat=1]	-3.485	14.659	0.057	1	0.812	0.031	1.021e-14	9.20455e+10
	[Cat=2]	-4.413	6.778	0.424	1	0.515	0.012	2.062e-08	7121.51
	[Cat=3]	-4.974	6.946	0.513	1	0.474	0.007	8.462e-09	5653.81
	[Cat=4]	-1.505	14.406	0.011	1	0.917	0.222	1.212e-13	4.06475e+11
	[Cat=5]	0b	.	.	0	.	.	.	.
	[Dog=0]	0.202	9.858	0	1	0.984	1.223	4.969e-09	3.01163e+08
	[Dog=1]	-0.109	9.2	0	1	0.991	0.896	1.322e-08	6.07749e+07
	[Dog=2]	3.856	7.734	0.249	1	0.618	47.265	1.234e-05	1.81059e+08
	[Dog=3]	0.916	16.766	0.003	1	0.956	2.498	1.338e-14	466547504656131
	[Dog=4]	-3.513	12.644	0.077	1	0.781	0.03	5.147e-13	1.72507e+09
	[Dog=5]	0b	.	.	0	.	.	.	.
	[Horse=0]	0.716	22.506	0.001	1	0.975	2.046	1.425e-19	2.93864e+19
	[Horse=1]	-2.977	23.245	0.016	1	0.898	0.051	8.33e-22	3.11596e+18
	[Horse=2]	-1.677	26.801	0.004	1	0.95	0.187	2.873e-24	1.21687e+22
	[Horse=3]	1.33	22.395	0.004	1	0.953	3.783	3.274e-19	4.37048e+19
	[Horse=4]	-2.406	27.276	0.008	1	0.93	0.09	5.467e-25	1.48803e+22
	[Horse=5]	0b	.	.	0	.	.	.	.
	[Chicken=0]	4.824	10.993	0.193	1	0.661	124.444	5.462e-08	2.83541e+11
	[Chicken=1]	3.549	14.552	0.059	1	0.807	34.77	1.427e-11	8.47391e+13
	[Chicken=2]	5.701	24.397	0.055	1	0.815	299.162	5.118e-19	1.74857e+23
	[Chicken=3]	2.288	20.395	0.013	1	0.911	9.856	4.303e-17	2.2573e+18
	[Chicken=4]	3.583	20.805	0.03	1	0.863	35.982	7.024e-17	1.84337e+19
	[Chicken=5]	0b	.	.	0	.	.	.	.
	[Rabbit=0]	-4.647	2995.74	0	1	0.999	0.01	0	.c
	[Rabbit=1]	-7.082	2995.76	0	1	0.998	0.001	0	.c
	[Rabbit=2]	-8.75	2995.77	0	1	0.998	0	0	.c
	[Rabbit=3]	-4.055	2995.81	0	1	0.999	0.017	0	.c
	[Rabbit=4]	-5.628	2995.83	0	1	0.999	0.004	0	.c
	[Rabbit=5]	0b	.	.	0	.	.	.	.
	[Others_frequency=0]	-1.242	16.823	0.005	1	0.941	0.289	1.383e-15	6.03548e+13
	[Others_frequency=1]	-2.039	137.357	0	1	0.988	0.13	1.57e-118	1.08e+116
	[Others_frequency=2]	-1.773	36.565	0.002	1	0.961	0.17	1.277e-32	2.25973e+30
	[Others_frequency=3]	-6.36	24.198	0.069	1	0.793	0.002	4.368e-24	6.84257e+17
	[Others_frequency=4]	3.129	1970.92	0	1	0.999	22.849	0	.c
	[Others_frequency=5]	0b	.	.	0	.	.	.	.
	[Antibiotics=0]	2.441	9.465	0.067	1	0.796	11.49	1.009e-07	1.30797e+09
	[Antibiotics=1]	0b	.	.	0	.	.	.	.
	[Group=Farmer]	-0.862	111.436	0	1	0.994	0.422	5.906e-96	3.018e+94
	[Group=Pupil]	0b	.	.	0	.	.	.	.
CC7	Intercept	3.928	3784.72	0	1	0.999
	[Cattle=0]	1.368	87.741	0	1	0.988	3.927	8.111e-75	1.901e+75
	[Cattle=1]	-0.557	88.394	0	1	0.995	0.573	3.285e-76	9.992e+74
	[Cattle=2]	-1.54	92.758	0	1	0.987	0.214	2.373e-80	1.936e+78
	[Cattle=3]	-3.415	86.422	0.002	1	0.968	0.033	9.003e-76	1.201e+72
	[Cattle=4]	1.341	37.508	0.001	1	0.971	3.824	4.522e-32	3.23377e+32
	[Cattle=5]	0b	.	.	0	.	.	.	.
	[Pig=0]	-10.342	41.99	0.061	1	0.805	3.226e-05	5.848e-41	1.78016e+31
	[Pig=1]	-11.373	42.967	0.07	1	0.791	1.15e-05	3.071e-42	4.30554e+31
	[Pig=2]	-6.21	43.757	0.02	1	0.887	0.002	1.14e-40	3.5395e+34
	[Pig=3]	-15.31	45.949	0.111	1	0.739	2.244e-07	1.734e-46	2.90446e+32
	[Pig=4]	-15.052	45.05	0.112	1	0.738	2.904e-07	1.308e-45	6.44645e+31
	[Pig=5]	0b	.	.	0	.	.	.	.
	[Cat=0]	-0.687	9.477	0.005	1	0.942	0.503	4.313e-09	5.87223e+07
	[Cat=1]	0.167	9.996	0	1	0.987	1.181	3.663e-09	3.81065e+08
	[Cat=2]	0.369	7.443	0.002	1	0.96	1.446	6.687e-07	3.1286e+06
	[Cat=3]	2.483	6.273	0.157	1	0.692	11.977	5.482e-05	2.61675e+06
	[Cat=4]	0.254	9.086	0.001	1	0.978	1.289	2.38e-08	6.98533e+07
	[Cat=5]	0b	.	.	0	.	.	.	.
	[Dog=0]	1.124	10.127	0.012	1	0.912	3.076	7.379e-09	1.28218e+09
	[Dog=1]	0.756	8.425	0.008	1	0.928	2.13	1.436e-07	3.15996e+07
	[Dog=2]	1.167	8.084	0.021	1	0.885	3.212	4.221e-07	2.44453e+07
	[Dog=3]	-0.226	10.819	0	1	0.983	0.797	4.927e-10	1.29044e+09
	[Dog=4]	-3.935	15.952	0.061	1	0.805	0.02	5.16e-16	7.40648e+11
	[Dog=5]	0b	.	.	0	.	.	.	.
	[Horse=0]	-2.656	16.582	0.026	1	0.873	0.07	5.393e-16	9138601229663
	[Horse=1]	0.374	17.29	0	1	0.983	1.454	2.785e-15	758703364663247
	[Horse=2]	-3.052	18.958	0.026	1	0.872	0.047	3.448e-18	647303227083708
	[Horse=3]	-3.082	19.26	0.026	1	0.873	0.046	1.852e-18	1135353609999770
	[Horse=4]	-1.481	22.088	0.004	1	0.947	0.227	3.592e-20	1.43848e+18
	[Horse=5]	0b	.	.	0	.	.	.	.
	[Chicken=0]	10.711	16.446	0.424	1	0.515	44841.6	4.494e-10	4.47432e+18
	[Chicken=1]	9.432	18.452	0.261	1	0.609	12475.6	2.455e-12	6.3401e+19
	[Chicken=2]	13.099	14.617	0.803	1	0.37	488613	1.766e-07	1.35214e+18
	[Chicken=3]	10.137	18.428	0.303	1	0.582	25249.4	5.207e-12	1.22437e+20
	[Chicken=4]	6.55	20.186	0.105	1	0.746	699.319	4.599e-15	1.06338e+20
	[Chicken=5]	0b	.	.	0	.	.	.	.
	[Rabbit=0]	-6.153	3783.54	0	1	0.999	0.002	0	.c
	[Rabbit=1]	-7.812	3783.55	0	1	0.998	0	0	.c
	[Rabbit=2]	-6.996	3783.55	0	1	0.999	0.001	0	.c
	[Rabbit=3]	-7.152	3783.58	0	1	0.998	0.001	0	.c
	[Rabbit=4]	-5.736	3783.6	0	1	0.999	0.003	0	.c
	[Rabbit=5]	0b	.	.	0	.	.	.	.
	[Others_frequency=0]	1.823	13.541	0.018	1	0.893	6.19	1.843e-11	2.07843e+12
	[Others_frequency=1]	-0.565	47.699	0	1	0.991	0.568	1.423e-41	2.268e+40
	[Others_frequency=2]	2.8	28.154	0.01	1	0.921	16.437	1.784e-23	1.51481e+25
	[Others_frequency=3]	-2.557	22.202	0.013	1	0.908	0.078	9.787e-21	6.13825e+17
	[Others_frequency=4]	-3.009	2239.57	0	1	0.999	0.049	0	.c
	[Others_frequency=5]	0b	.	.	0	.	.	.	.
	[Antibiotics=0]	0.469	7.417	0.004	1	0.95	1.598	7.77e-07	3.28561e+06
	[Antibiotics=1]	0b	.	.	0	.	.	.	.
	[Group=Farmer]	4.226	87.461	0.002	1	0.961	68.46	2.446e-73	1.916e+76
	[Group=Pupil]	0b	.	.	0	.	.	.	.
CC8	Intercept	9.094	2997.07	0	1	0.998
	[Cattle=0]	-3.776	74.081	0.003	1	0.959	0.023	2.005e-65	2.618e+61
	[Cattle=1]	-5.125	74.355	0.005	1	0.945	0.006	3.038e-66	1.163e+61
	[Cattle=2]	-1.985	77.662	0.001	1	0.98	0.137	1.077e-67	1.752e+65
	[Cattle=3]	-3.109	72.297	0.002	1	0.966	0.045	1.29e-63	1.546e+60
	[Cattle=4]	6.888	27.911	0.061	1	0.805	980.781	1.713e-21	5.61473e+26
	[Cattle=5]	0b	.	.	0	.	.	.	.
	[Pig=0]	1.027	95.035	0	1	0.991	2.792	3.562e-81	2.188e+81
	[Pig=1]	5.076	95.32	0.003	1	0.958	160.065	1.169e-79	2.192e+83
	[Pig=2]	-2.478	95.375	0.001	1	0.979	0.084	5.5e-83	1.28e+80
	[Pig=3]	-9.404	116.507	0.007	1	0.936	8.237e-05	5.56e-104	1.22e+95
	[Pig=4]	-4.688	95.603	0.002	1	0.961	0.009	3.858e-84	2.194e+79
	[Pig=5]	0b	.	.	0	.	.	.	.
	[Cat=0]	-1.527	6.991	0.048	1	0.827	0.217	2.432e-07	194061
	[Cat=1]	-1.675	9.192	0.033	1	0.855	0.187	2.805e-09	1.24993e+07
	[Cat=2]	-1.427	5.996	0.057	1	0.812	0.24	1.891e-06	30451.2
	[Cat=3]	-2.098	6.383	0.108	1	0.742	0.123	4.527e-07	33254
	[Cat=4]	-2.087	7.964	0.069	1	0.793	0.124	2.062e-08	746429
	[Cat=5]	0b	.	.	0	.	.	.	.
	[Dog=0]	-2.516	7.071	0.127	1	0.722	0.081	7.741e-08	84363.7
	[Dog=1]	-1.639	7.334	0.05	1	0.823	0.194	1.11e-07	339565
	[Dog=2]	-0.444	6.253	0.005	1	0.943	0.641	3.053e-06	134787
	[Dog=3]	0.56	9.044	0.004	1	0.951	1.751	3.507e-08	8.73921e+07
	[Dog=4]	-6.58	10.695	0.378	1	0.538	0.001	1.094e-12	1.76212e+06
	[Dog=5]	0b	.	.	0	.	.	.	.
	[Horse=0]	1.371	13.075	0.011	1	0.916	3.94	2.922e-11	5.31369e+11
	[Horse=1]	-2.333	14.634	0.025	1	0.873	0.097	3.391e-14	2.7731e+11
	[Horse=2]	-2.492	16.655	0.022	1	0.881	0.083	5.507e-16	1.24427e+13
	[Horse=3]	-0.865	15.697	0.003	1	0.956	0.421	1.833e-14	9.6775e+12
	[Horse=4]	0.005	17.688	0	1	1	1.005	8.833e-16	1144358102604630
	[Horse=5]	0b	.	.	0	.	.	.	.
	[Chicken=0]	0.849	7.186	0.014	1	0.906	2.336	1.786e-06	3.05608e+06
	[Chicken=1]	0.99	9.654	0.011	1	0.918	2.691	1.63e-08	4.44205e+08
	[Chicken=2]	2.789	12.149	0.053	1	0.818	16.263	7.411e-10	3.5686e+11
	[Chicken=3]	-1.44	10.589	0.018	1	0.892	0.237	2.296e-10	2.44372e+08
	[Chicken=4]	-0.575	11.869	0.002	1	0.961	0.563	4.438e-11	7.13353e+09
	[Chicken=5]	0b	.	.	0	.	.	.	.
	[Rabbit=0]	-4.829	2994.75	0	1	0.999	0.008	0	.c
	[Rabbit=1]	-5.507	2994.76	0	1	0.999	0.004	0	.c
	[Rabbit=2]	-8.476	2994.77	0	1	0.998	0	0	.c
	[Rabbit=3]	-1.543	2994.78	0	1	1	0.214	0	.c
	[Rabbit=4]	-3.961	2994.81	0	1	0.999	0.019	0	.c
	[Rabbit=5]	0b	.	.	0	.	.	.	.
	[Others_frequency=0]	0.35	11.467	0.001	1	0.976	1.42	2.464e-10	8.18057e+09
	[Others_frequency=1]	-8.2	33.265	0.061	1	0.805	0	1.328e-32	5.67969e+24
	[Others_frequency=2]	-0.505	23.483	0	1	0.983	0.604	6.197e-21	5.87973e+19
	[Others_frequency=3]	-3.589	15.374	0.054	1	0.815	0.028	2.266e-15	3.36856e+11
	[Others_frequency=4]	5.018	1298.29	0	1	0.997	151.071	0	.c
	[Others_frequency=5]	0b	.	.	0	.	.	.	.
	[Antibiotics=0]	0.012	6.389	0	1	0.999	1.012	3.684e-06	277839
	[Antibiotics=1]	0b	.	.	0	.	.	.	.
	[Group=Farmer]	-2.876	73.818	0.002	1	0.969	0.056	8.253e-65	3.847e+61
	[Group=Pupil]	0b	.	.	0	.	.	.	.
a The reference category is: CC97.
b This parameter is set to zero because it is redundant.
c Floating point overflow occurred while computing this statistic. Its value is therefore set to system missing.
Parameter Estimates
other_resistancesa		B	Std. Error	Wald	df	Sig.	Exp(B)	95% Confidence Interval for Exp(B)
								Lower Bound	Upper Bound
1	Intercept	-225.092	35170.8	0	1	0.995
	[Group=Farmer]	67.037	16329.9	0	1	0.997	1.29931e+29	0	.b
	[Group=Pupil]	0c	.	.	0	.	.	.	.
	[Sex=0]	-1.428	32033.2	0	1	1	0.24	0	.b
	[Sex=1]	13.405	30437.7	0	1	1	663074	0	.b
	[Sex=5]	0c	.	.	0	.	.	.	.
	[Cattle=0]	90.657	22101.7	0	1	0.997	2.354e+39	0	.b
	[Cattle=1]	93.84	25243.2	0	1	0.997	5.678e+40	0	.b
	[Cattle=2]	40.479	21008.7	0	1	0.998	3.80127e+17	0	.b
	[Cattle=3]	237.934	0	.	1	.	2.156e+103	2.156e+103	2.156e+103
	[Cattle=4]	69.013	27352.6	0	1	0.998	9.37062e+29	0	.b
	[Cattle=5]	0c	.	.	0	.	.	.	.
	[Pig=0]	-32.047	20299.3	0	1	0.999	1.208e-14	0	.b
	[Pig=1]	22.055	21496.7	0	1	0.999	3.78739e+09	0	.b
	[Pig=3]	-32.835	24319.4	0	1	0.999	5.496e-15	0	.b
	[Pig=4]	8.458	32808.4	0	1	1	4712.7	0	.b
	[Pig=5]	0c	.	.	0	.	.	.	.
	[Cat=0]	-24.441	17839	0	1	0.999	2.429e-11	0	.b
	[Cat=1]	1.871	7716.42	0	1	1	6.493	0	.b
	[Cat=2]	-46.175	7826.9	0	1	0.995	8.836e-21	0	.b
	[Cat=3]	-0.721	6588.48	0	1	1	0.486	0	.b
	[Cat=4]	-31.734	15381.1	0	1	0.998	1.652e-14	0	.b
	[Cat=5]	0c	.	.	0	.	.	.	.
	[Dog=0]	18.342	9158.5	0	1	0.998	9.23968e+07	0	.b
	[Dog=1]	1.681	11386.2	0	1	1	5.369	0	.b
	[Dog=2]	3.993	9909.58	0	1	1	54.191	0	.b
	[Dog=3]	-24.374	24037.6	0	1	0.999	2.598e-11	0	.b
	[Dog=4]	-11.726	18909.4	0	1	1	8.08e-06	0	.b
	[Dog=5]	0c	.	.	0	.	.	.	.
	[Horse=0]	34.103	8383.7	0	1	0.997	646768555462959	0	.b
	[Horse=1]	51.108	16787	0	1	0.998	1.56965e+22	0	.b
	[Horse=2]	41.385	13876.1	0	1	0.998	9.40144e+17	0	.b
	[Horse=3]	151.474	28980.6	0	1	0.996	6.088e+65	0	.b
	[Horse=4]	25.865	35832.1	0	1	0.999	1.71077e+11	0	.b
	[Horse=5]	0c	.	.	0	.	.	.	.
	[Chicken=0]	-15.128	15596.7	0	1	0.999	2.693e-07	0	.b
	[Chicken=1]	17.963	14380.8	0	1	0.999	6.32865e+07	0	.b
	[Chicken=2]	33.85	28878.5	0	1	0.999	502032297020094	0	.b
	[Chicken=3]	-7.822	24903.7	0	1	1	0	0	.b
	[Chicken=4]	28.665	24721	0	1	0.999	2.81137e+12	0	.b
	[Chicken=5]	0c	.	.	0	.	.	.	.
	[Rabbit=0]	121.748	26411.1	0	1	0.996	7.492e+52	0	.b
	[Rabbit=1]	96.438	21159.5	0	1	0.996	7.627e+41	0	.b
	[Rabbit=2]	101.984	27583.8	0	1	0.997	1.954e+44	0	.b
	[Rabbit=3]	141.347	31739.9	0	1	0.996	2.434e+61	0	.b
	[Rabbit=5]	0c	.	.	0	.	.	.	.
	[Others_frequency=0]	15.293	14137.3	0	1	0.999	4.38244e+06	0	.b
	[Others_frequency=1]	-57.925	0	.	1	.	6.975e-26	6.975e-26	6.975e-26
	[Others_frequency=3]	74.764	0	.	1	.	2.94719e+32	2.94719e+32	2.94719e+32
	[Others_frequency=4]	38.276	0	.	1	.	4.19986e+16	4.19986e+16	4.19986e+16
	[Others_frequency=5]	0c	.	.	0	.	.	.	.
	[Hospital=0]	8.67	9060.88	0	1	0.999	5826.3	0	.b
	[Hospital=1]	0c	.	.	0	.	.	.	.
	[Doctor=0]	-0.301	6387.55	0	1	1	0.74	0	.b
	[Doctor=1]	0c	.	.	0	.	.	.	.
	[Antibiotics=0]	-33.04	12018.3	0	1	0.998	4.474e-15	0	.b
	[Antibiotics=1]	0c	.	.	0	.	.	.	.
a The reference category is: 0.
b Floating point overflow occurred while computing this statistic. Its value is therefore set to system missing.
c This parameter is set to zero because it is redundant.
Parameter Estimates
Enterotoxin_Genesa		B	Std. Error	Wald	df	Sig.	Exp(B)	95% Confidence Interval for Exp(B)
								Lower Bound	Upper Bound
0	Intercept	20,590	65090,891	,000	1	1,000
	[Group=Farmer]	-25,546	41719,131	,000	1	1,000	8,044E-12	,000	.b
	[Group=Pupil]	0c	.	.	0	.	.	.	.
	[Clonal_complex=CC1]	-46,866	33638,499	,000	1	,999	4,431E-21	,000	.b
	[Clonal_complex=CC101]	14,313	,000	.	1	.	1644980,930	1644980,930	1644980,930
	[Clonal_complex=CC12]	-29,297	38614,307	,000	1	,999	1,890E-13	,000	.b
	[Clonal_complex=CC121]	-19,507	37229,200	,000	1	1,000	3,374E-9	,000	.b
	[Clonal_complex=CC15]	11,215	7737,283	,000	1	,999	74246,132	,000	.b
	[Clonal_complex=CC152]	27,309	,000	.	1	.	724921618212,485	724921618212,485	724921618212,485
	[Clonal_complex=CC182]	-52,857	44081,070	,000	1	,999	1,108E-23	,000	.b
	[Clonal_complex=CC188]	14,636	,000	.	1	.	2270629,640	2270629,640	2270629,640
	[Clonal_complex=CC22]	-9,057	25029,647	,000	1	1,000	,000	,000	.b
	[Clonal_complex=CC30]	-25,600	7750,066	,000	1	,997	7,622E-12	,000	.b
	[Clonal_complex=CC361]	-17,596	20501,043	,000	1	,999	2,282E-8	,000	.b
	[Clonal_complex=CC398]	13,857	13010,992	,000	1	,999	1042084,564	,000	.b
	[Clonal_complex=CC45]	-26,602	7442,481	,000	1	,997	2,799E-12	,000	.b
	[Clonal_complex=CC5]	-38,198	14827,576	,000	1	,998	2,575E-17	,000	.b
	[Clonal_complex=CC509]	-18,015	18000,997	,000	1	,999	1,500E-8	,000	.b
	[Clonal_complex=CC59]	25,418	18406,144	,000	1	,999	109387388753,721	,000	.b
	[Clonal_complex=CC6]	-20,733	14536,104	,000	1	,999	9,905E-10	,000	.b
	[Clonal_complex=CC7]	-13,864	12131,189	,000	1	,999	9,527E-7	,000	.b
	[Clonal_complex=CC8]	-27,269	11962,775	,000	1	,998	1,436E-12	,000	.b
	[Clonal_complex=CC97]	0c	.	.	0	.	.	.	.
	[Cattle=0]	-23,139	43273,877	,000	1	1,000	8,928E-11	,000	.b
	[Cattle=1]	-18,458	43900,966	,000	1	1,000	9,633E-9	,000	.b
	[Cattle=2]	-5,829	40938,115	,000	1	1,000	,003	,000	.b
	[Cattle=3]	-25,231	50638,055	,000	1	1,000	1,102E-11	,000	.b
	[Cattle=4]	9,549	21658,166	,000	1	1,000	14026,037	,000	.b
	[Cattle=5]	0c	.	.	0	.	.	.	.
	[Pig=0]	14,118	19474,283	,000	1	,999	1353572,530	,000	.b
	[Pig=1]	27,645	23056,304	,000	1	,999	1014033151900,198	,000	.b
	[Pig=3]	26,965	23772,908	,000	1	,999	513609115771,849	,000	.b
	[Pig=4]	25,452	31470,450	,000	1	,999	113119241685,062	,000	.b
	[Pig=5]	0c	.	.	0	.	.	.	.
	[Cat=0]	,718	12687,416	,000	1	1,000	2,051	,000	.b
	[Cat=1]	1,214	9869,706	,000	1	1,000	3,369	,000	.b
	[Cat=2]	1,153	6303,999	,000	1	1,000	3,168	,000	.b
	[Cat=3]	4,107	7005,663	,000	1	1,000	60,758	,000	.b
	[Cat=4]	-8,777	15458,611	,000	1	1,000	,000	,000	.b
	[Cat=5]	0c	.	.	0	.	.	.	.
	[Dog=0]	-2,631	7964,117	,000	1	1,000	,072	,000	.b
	[Dog=1]	-3,342	8980,389	,000	1	1,000	,035	,000	.b
	[Dog=2]	-6,761	6074,397	,000	1	,999	,001	,000	.b
	[Dog=3]	1,667	11267,229	,000	1	1,000	5,299	,000	.b
	[Dog=4]	,556	18434,067	,000	1	1,000	1,744	,000	.b
	[Dog=5]	0c	.	.	0	.	.	.	.
	[Horse=0]	4,223	16990,292	,000	1	1,000	68,208	,000	.b
	[Horse=1]	-6,166	19142,447	,000	1	1,000	,002	,000	.b
	[Horse=2]	-1,012	28296,435	,000	1	1,000	,364	,000	.b
	[Horse=3]	7,698	23048,933	,000	1	1,000	2203,655	,000	.b
	[Horse=4]	3,080	24799,909	,000	1	1,000	21,757	,000	.b
	[Horse=5]	0c	.	.	0	.	.	.	.
	[Chicken=0]	-8,943	12896,474	,000	1	,999	,000	,000	.b
	[Chicken=1]	-8,841	18562,321	,000	1	1,000	,000	,000	.b
	[Chicken=2]	-16,848	17679,377	,000	1	,999	4,817E-8	,000	.b
	[Chicken=3]	-6,048	17165,866	,000	1	1,000	,002	,000	.b
	[Chicken=4]	-9,581	12269,146	,000	1	,999	6,899E-5	,000	.b
	[Chicken=5]	0c	.	.	0	.	.	.	.
	[Rabbit=0]	,091	17348,219	,000	1	1,000	1,095	,000	.b
	[Rabbit=1]	2,345	17591,594	,000	1	1,000	10,436	,000	.b
	[Rabbit=2]	8,261	21216,575	,000	1	1,000	3869,465	,000	.b
	[Rabbit=3]	0c	.	.	0	.	.	.	.
	[Rabbit=5]	0c	.	.	0	.	.	.	.
	[Others_frequency=0]	2,369	12323,317	,000	1	1,000	10,681	,000	.b
	[Others_frequency=1]	13,159	32743,202	,000	1	1,000	518566,145	,000	.b
	[Others_frequency=3]	15,221	,000	.	1	.	4078473,611	4078473,611	4078473,611
	[Others_frequency=4]	0c	.	.	0	.	.	.	.
	[Others_frequency=5]	0c	.	.	0	.	.	.	.
	[Hospital=0]	-1,043	12092,271	,000	1	1,000	,353	,000	.b
	[Hospital=1]	0c	.	.	0	.	.	.	.
	[Doctor=0]	-,248	6114,729	,000	1	1,000	,780	,000	.b
	[Doctor=1]	0c	.	.	0	.	.	.	.
	[Antibiotics=0]	1,132	5363,251	,000	1	1,000	3,102	,000	.b
	[Antibiotics=1]	0c	.	.	0	.	.	.	.
a The reference category is: 1.
b Floating point overflow occurred while computing this statistic. Its value is therefore set to system missing.
c This parameter is set to zero because it is redundant.
